# Supplementary material for: Tramadol hydro­chloride–benzoic acid (1/1)
Source: Acta Crystallogr Sect E Struct Rep Online. 2011 Aug 17;67(Pt 9):o2351. doi: 10.1107/S1600536811032181 (PMC3200805; doi:10.1107/S1600536811032181)
Supplement: Supplementary file 1 [file e-67-o2351-sup1.cif]

##############################################################################
#                                                                            #
# This CIF contains the data in a paper accepted for publication in          #
# Acta Crystallographica Section E. It conforms to the requirements of       #
# Notes for Authors for Acta Crystallographica Section E, and has been       #
# peer reviewed under the auspices of the IUCr Commission on Journals.       #
#                                                                            #
# Full details of the Crystallographic Information File format               #
# are given in the paper "The Crystallographic Information File (CIF):       #
# a New Standard Archive File for Crystallography" by S. R. Hall, F. H.      #
# Allen and I. D. Brown [Acta Cryst. (1991), A47, 655-685].                  #
#                                                                            #
# The current version of the core CIF dictionary is obtainable from          #
# ftp://ftp.iucr.org/pub/cif_core.dic.                                       #
#                                                                            #
# Software is freely available for graphical display of the structure(s)     #
# in this CIF. For information consult the CIF software page                 #
# http://www.iucr.org/resources/cif/software.                                #
#                                                                            #
# This file may be used for bona fide research purposes within the           #
# scientific community so long as proper attribution is given to the journal # 
# article from which it was obtained.                                        #
#                                                                            #
##############################################################################
data_global
_audit_creation_method     SHELXL-97
_journal_date_recd_electronic     2011-08-02
_journal_date_accepted     2011-08-08
_journal_name_full     'Acta Crystallographica, Section E'
_journal_year     2011
_journal_volume     67
_journal_issue      9
_journal_page_first     o2351
_journal_page_last     o2351
_journal_paper_category     QO
_journal_coeditor_code     BV2189
_publ_contact_author_name     'Jasinski, Jerry P.'
_publ_contact_author_address
;
Department of Chemistry
Keene State College
229 Main Street
Keene, New Hampshire 03435, USA
;
_publ_contact_author_email     jjasinski@keene.edu
_publ_contact_author_fax     ?
_publ_contact_author_phone     '603 358-2563'
_publ_section_title
;
Tramadol hydrochloride--benzoic acid (1/1)
;
loop_
    _publ_author_name
    _publ_author_address
    'Siddaraju, B. P.'
;
Department of Studies in Chemistry
University of Mysore
Manasagangotri, Mysore 570 006, India
;
    'Jasinski, Jerry P.'
;
Department of Chemistry
Keene State College
229 Main Street
Keene, NH 03435-2001, USA
;
    'Golen, James A.'
;
Department of Chemistry
Keene State College
229 Main Street
Keene, NH 03435-2001, USA
;
    'Yathirajan, H. S.'
;
Department of Studies in Chemistry
University of Mysore
Manasagangotri, Mysore 570 006, India
;
    'Raju, C. R.'
;
Department of Chemistry
PES College of Science
Mandya, 571 401, India
;
data_I
_chemical_name_systematic
;
[2-hydroxy-2-(3-methoxyphenyl)cyclohexylmethyl]dimethylazanium
chloride; benzoic acid
;
_chemical_name_common
;
Tramadol hydrochloride-Benzoic acid (1/1)
;
_chemical_formula_moiety     'C16 H26 N O2 +, Cl -, C7 H6 O2'
_chemical_formula_sum     'C23 H32 Cl N O4'
_chemical_formula_iupac     'C16 H26 N O2 +, Cl -, C7 H6 O2'
_chemical_formula_weight     421.95
_chemical_melting_point     ?
_symmetry_cell_setting     monoclinic
_symmetry_space_group_name_H-M     'P c'
_symmetry_space_group_name_Hall     'P -2yc '
loop_
    _symmetry_equiv_pos_as_xyz
    'x, y, z'
    'x, -y, z+1/2'
_cell_length_a     8.9721(2)
_cell_length_b     10.4086(2)
_cell_length_c     12.5189(3)
_cell_angle_alpha     90.00
_cell_angle_beta     101.646(2)
_cell_angle_gamma     90.00
_cell_volume     1145.03(4)
_cell_formula_units_Z     2
_cell_measurement_reflns_used     8856
_cell_measurement_theta_min     3.22
_cell_measurement_theta_max     32.33
_cell_measurement_temperature     173(2)
_exptl_crystal_description     block
_exptl_crystal_colour     colorless
_exptl_crystal_size_max     0.42
_exptl_crystal_size_mid     0.34
_exptl_crystal_size_min     0.25
_exptl_crystal_density_diffrn     1.224
_exptl_crystal_density_meas     ?
_exptl_crystal_density_method     'not measured'
_exptl_crystal_F_000     452
_exptl_absorpt_coefficient_mu     0.194
_exptl_absorpt_correction_type     multi-scan
_exptl_absorpt_process_details
;
(CrysAlis RED; Oxford Diffraction, 2010)
;
_exptl_absorpt_correction_T_min     0.9229
_exptl_absorpt_correction_T_max     0.9530
_exptl_special_details     ?
_diffrn_ambient_temperature     173(2)
_diffrn_radiation_type     MoK\a
_diffrn_radiation_wavelength     0.71073
_diffrn_radiation_source     'Enhance (Mo) X-ray Source'
_diffrn_radiation_monochromator     'graphite'
_diffrn_measurement_device_type     'Oxford Diffraction Xcalibur Eos Gemini'
_diffrn_measurement_method     \w
_diffrn_detector_area_resol_mean     16.1500
_diffrn_reflns_number     11101
_diffrn_reflns_av_R_equivalents     0.0136
_diffrn_reflns_av_sigmaI/netI     0.0167
_diffrn_reflns_theta_min     3.23
_diffrn_reflns_theta_max     28.69
_diffrn_reflns_theta_full     25.50
_diffrn_measured_fraction_theta_max     0.998
_diffrn_measured_fraction_theta_full     0.998
_diffrn_reflns_limit_h_min     -12
_diffrn_reflns_limit_h_max     12
_diffrn_reflns_limit_k_min     -13
_diffrn_reflns_limit_k_max     14
_diffrn_reflns_limit_l_min     -16
_diffrn_reflns_limit_l_max     16
_refine_special_details
;
Refinement of <i>F</i>^2^ against ALL reflections. The weighted <i>R</i>-factor
<i>wR</i> and goodness of fit <i>S</i> are based on <i>F</i>^2^, conventional
<i>R</i>-factors <i>R</i> are based on <i>F</i>, with <i>F</i> set to zero for
negative <i>F</i>^2^. The threshold expression of <i>F</i>^2^ >
\s(<i>F</i>^2^) is used only for calculating <i>R</i>-factors(gt) <i>etc</i>.
and is not relevant to the choice of reflections for refinement.
<i>R</i>-factors based on <i>F</i>^2^ are statistically about twice as large
as those based on <i>F</i>, and <i>R</i>- factors based on ALL data will be
even larger.
;
_reflns_number_total     5354
_reflns_number_gt     5067
_reflns_threshold_expression     I>2sigma(I)
_refine_ls_structure_factor_coef     Fsqd
_refine_ls_matrix_type     full
_refine_ls_R_factor_all     0.0308
_refine_ls_R_factor_gt     0.0285
_refine_ls_wR_factor_gt     0.0751
_refine_ls_wR_factor_ref     0.0771
_refine_ls_goodness_of_fit_ref     1.044
_refine_ls_restrained_S_all     1.044
_refine_ls_number_reflns     5354
_refine_ls_number_parameters     267
_refine_ls_number_restraints     2
_refine_ls_hydrogen_treatment     constr
_refine_ls_weighting_scheme     calc
_refine_ls_weighting_details
         'calc w=1/[\s^2^(Fo^2^)+(0.0432P)^2^+0.0915P] where P=(Fo^2^+2Fc^2^)/3'
_atom_sites_solution_hydrogens     geom
_atom_sites_solution_primary     direct
_atom_sites_solution_secondary     difmap
_refine_ls_shift/su_max     0.001
_refine_ls_shift/su_mean     0.000
_refine_diff_density_max     0.207
_refine_diff_density_min     -0.143
_refine_ls_extinction_method     none
_refine_ls_extinction_coef     ?
_refine_ls_abs_structure_details     'Flack (1983), <b>2397 Friedel pairs</b>'
_refine_ls_abs_structure_Flack     -0.02(4)
loop_
    _atom_type_symbol
    _atom_type_description
    _atom_type_scat_dispersion_real
    _atom_type_scat_dispersion_imag
    _atom_type_scat_source
    'C' 'C' 0.0033 0.0016
                         'International Tables Vol C Tables 4.2.6.8 and 6.1.1.4'
    'H' 'H' 0.0000 0.0000
                         'International Tables Vol C Tables 4.2.6.8 and 6.1.1.4'
    'Cl' 'Cl' 0.1484 0.1585
                         'International Tables Vol C Tables 4.2.6.8 and 6.1.1.4'
    'N' 'N' 0.0061 0.0033
                         'International Tables Vol C Tables 4.2.6.8 and 6.1.1.4'
    'O' 'O' 0.0106 0.0060
                         'International Tables Vol C Tables 4.2.6.8 and 6.1.1.4'
_computing_data_collection     '<i>CrysAlis PRO</i> (Oxford Diffraction, 2010)'
_computing_cell_refinement     '<i>CrysAlis PRO</i> (Oxford Diffraction, 2010)'
_computing_data_reduction     '<i>CrysAlis RED</i> (Oxford Diffraction, 2010)'
_computing_structure_solution     '<i>SHELXS97</i> (Sheldrick, 2008)'
_computing_structure_refinement     '<i>SHELXL97</i> (Sheldrick, 2008)'
_computing_molecular_graphics     '<i>SHELXTL</i> (Sheldrick, 2008)'
_computing_publication_material     '<i>SHELXTL</i> (Sheldrick, 2008)'
loop_
    _atom_site_type_symbol
    _atom_site_label
    _atom_site_fract_x
    _atom_site_fract_y
    _atom_site_fract_z
    _atom_site_U_iso_or_equiv
    _atom_site_adp_type
    _atom_site_calc_flag
    _atom_site_refinement_flags
    _atom_site_occupancy
    _atom_site_symmetry_multiplicity
    _atom_site_disorder_assembly
    _atom_site_disorder_group
    O O1 0.52336(9) 0.94842(8) 0.34245(7) 0.02855(17) Uani d . 1 1 . .
    H H1O 0.6170 0.9644 0.3579 0.034 Uiso calc R 1 1 . .
    O O2 0.50785(17) 0.37596(10) 0.40095(13) 0.0647(3) Uani d . 1 1 . .
    N N1 0.05818(11) 0.84734(11) 0.28462(9) 0.0337(2) Uani d . 1 1 . .
    H H1N 0.0310 0.9119 0.3284 0.040 Uiso calc R 1 1 . .
    C C1 0.0099(2) 0.72349(19) 0.32402(18) 0.0637(5) Uani d . 1 1 . .
    H H1A -0.1006 0.7241 0.3189 0.096 Uiso calc R 1 1 . .
    H H1B 0.0610 0.7106 0.4002 0.096 Uiso calc R 1 1 . .
    H H1C 0.0371 0.6535 0.2792 0.096 Uiso calc R 1 1 . .
    C C2 -0.02187(17) 0.87309(19) 0.17005(12) 0.0519(4) Uani d . 1 1 . .
    H H2A -0.1321 0.8698 0.1655 0.078 Uiso calc R 1 1 . .
    H H2B 0.0074 0.8080 0.1216 0.078 Uiso calc R 1 1 . .
    H H2C 0.0066 0.9584 0.1478 0.078 Uiso calc R 1 1 . .
    C C3 0.22703(13) 0.85528(12) 0.29216(10) 0.0298(2) Uani d . 1 1 . .
    H H3A 0.2504 0.9364 0.2577 0.036 Uiso calc R 1 1 . .
    H H3B 0.2586 0.7835 0.2498 0.036 Uiso calc R 1 1 . .
    C C4 0.32126(12) 0.85020(11) 0.40805(9) 0.0254(2) Uani d . 1 1 . .
    H H4A 0.2915 0.7718 0.4449 0.030 Uiso calc R 1 1 . .
    C C5 0.29134(14) 0.96879(14) 0.47321(11) 0.0368(3) Uani d . 1 1 . .
    H H5A 0.3075 1.0471 0.4321 0.044 Uiso calc R 1 1 . .
    H H5B 0.1838 0.9681 0.4812 0.044 Uiso calc R 1 1 . .
    C C6 0.39380(16) 0.97406(16) 0.58564(12) 0.0445(3) Uani d . 1 1 . .
    H H6A 0.3656 0.9037 0.6309 0.053 Uiso calc R 1 1 . .
    H H6B 0.3771 1.0565 0.6209 0.053 Uiso calc R 1 1 . .
    C C7 0.56191(15) 0.96186(14) 0.58141(11) 0.0376(3) Uani d . 1 1 . .
    H H7A 0.5947 1.0390 0.5460 0.045 Uiso calc R 1 1 . .
    H H7B 0.6230 0.9570 0.6566 0.045 Uiso calc R 1 1 . .
    C C8 0.59035(13) 0.84261(12) 0.51835(9) 0.0310(2) Uani d . 1 1 . .
    H H8A 0.5686 0.7653 0.5587 0.037 Uiso calc R 1 1 . .
    H H8B 0.6990 0.8398 0.5134 0.037 Uiso calc R 1 1 . .
    C C9 0.49169(12) 0.83936(10) 0.40268(9) 0.02313(19) Uani d . 1 1 . .
    C C10 0.52315(12) 0.71504(10) 0.34583(9) 0.0254(2) Uani d . 1 1 . .
    C C11 0.50053(15) 0.59804(12) 0.39240(11) 0.0346(3) Uani d . 1 1 . .
    H H11A 0.4621 0.5960 0.4577 0.041 Uiso calc R 1 1 . .
    C C12 0.53321(16) 0.48312(13) 0.34504(13) 0.0405(3) Uani d . 1 1 . .
    C C13 0.58753(17) 0.48517(15) 0.24902(14) 0.0455(3) Uani d . 1 1 . .
    H H13A 0.6103 0.4073 0.2161 0.055 Uiso calc R 1 1 . .
    C C14 0.60801(17) 0.60191(16) 0.20207(12) 0.0458(3) Uani d . 1 1 . .
    H H14A 0.6450 0.6037 0.1361 0.055 Uiso calc R 1 1 . .
    C C15 0.57602(14) 0.71689(13) 0.24871(11) 0.0341(3) Uani d . 1 1 . .
    H H15A 0.5901 0.7963 0.2146 0.041 Uiso calc R 1 1 . .
    C C16 0.5307(3) 0.25388(16) 0.3558(2) 0.0713(6) Uani d . 1 1 . .
    H H16A 0.5050 0.1860 0.4032 0.107 Uiso calc R 1 1 . .
    H H16B 0.6375 0.2453 0.3499 0.107 Uiso calc R 1 1 . .
    H H16C 0.4654 0.2463 0.2832 0.107 Uiso calc R 1 1 . .
    O O3 -0.10582(14) 1.25355(13) 0.22279(12) 0.0598(3) Uani d . 1 1 . .
    H H3O -0.1056 1.1872 0.2611 0.072 Uiso calc R 1 1 . .
    O O4 0.13609(18) 1.20037(17) 0.23538(18) 0.0883(5) Uani d . 1 1 . .
    C C17 0.03083(18) 1.27036(16) 0.20051(14) 0.0496(4) Uani d . 1 1 . .
    C C18 0.04087(16) 1.38280(15) 0.12968(13) 0.0434(3) Uani d . 1 1 . .
    C C19 -0.08709(18) 1.44113(17) 0.06800(15) 0.0508(4) Uani d . 1 1 . .
    H H19A -0.1856 1.4105 0.0718 0.061 Uiso calc R 1 1 . .
    C C20 -0.0714(2) 1.54327(19) 0.00136(17) 0.0624(5) Uani d . 1 1 . .
    H H20A -0.1593 1.5816 -0.0419 0.075 Uiso calc R 1 1 . .
    C C21 0.0714(2) 1.5907(2) -0.00322(17) 0.0631(5) Uani d . 1 1 . .
    H H21A 0.0813 1.6621 -0.0486 0.076 Uiso calc R 1 1 . .
    C C22 0.1979(2) 1.53427(19) 0.05796(19) 0.0639(5) Uani d . 1 1 . .
    H H22A 0.2960 1.5669 0.0554 0.077 Uiso calc R 1 1 . .
    C C23 0.18366(19) 1.42998(19) 0.12347(17) 0.0584(4) Uani d . 1 1 . .
    H H23A 0.2722 1.3902 0.1646 0.070 Uiso calc R 1 1 . .
    Cl Cl1 -0.13063(4) 1.04083(3) 0.38725(3) 0.04431(9) Uani d . 1 1 . .
loop_
    _atom_site_aniso_label
    _atom_site_aniso_U_11
    _atom_site_aniso_U_22
    _atom_site_aniso_U_33
    _atom_site_aniso_U_12
    _atom_site_aniso_U_13
    _atom_site_aniso_U_23
    O1 0.0265(4) 0.0253(4) 0.0336(4) -0.0005(3) 0.0054(3) 0.0049(3)
    O2 0.0903(9) 0.0227(5) 0.0842(9) 0.0030(5) 0.0248(7) 0.0023(5)
    N1 0.0243(4) 0.0418(6) 0.0331(5) 0.0007(4) 0.0013(4) -0.0013(4)
    C1 0.0418(8) 0.0638(11) 0.0802(12) -0.0202(8) -0.0003(8) 0.0176(9)
    C2 0.0380(7) 0.0747(11) 0.0371(7) 0.0095(7) -0.0066(6) -0.0041(7)
    C3 0.0243(5) 0.0387(6) 0.0264(5) 0.0020(4) 0.0051(4) -0.0016(5)
    C4 0.0224(4) 0.0293(5) 0.0248(5) -0.0002(4) 0.0055(4) -0.0017(4)
    C5 0.0285(6) 0.0442(7) 0.0383(6) 0.0051(5) 0.0080(5) -0.0136(6)
    C6 0.0397(7) 0.0594(9) 0.0345(7) 0.0020(6) 0.0076(6) -0.0166(6)
    C7 0.0341(6) 0.0456(7) 0.0301(6) 0.0004(5) -0.0003(5) -0.0103(5)
    C8 0.0293(5) 0.0337(6) 0.0272(5) 0.0034(4) -0.0007(4) 0.0009(5)
    C9 0.0228(4) 0.0220(5) 0.0245(5) 0.0008(4) 0.0046(4) 0.0013(4)
    C10 0.0216(4) 0.0246(5) 0.0291(5) 0.0029(4) 0.0026(4) -0.0025(4)
    C11 0.0397(6) 0.0265(6) 0.0383(6) 0.0021(5) 0.0098(5) -0.0007(5)
    C12 0.0404(7) 0.0253(6) 0.0527(8) 0.0039(5) 0.0022(6) -0.0037(6)
    C13 0.0429(7) 0.0362(7) 0.0549(8) 0.0076(6) 0.0042(6) -0.0191(6)
    C14 0.0478(8) 0.0518(9) 0.0407(7) 0.0073(6) 0.0155(6) -0.0121(6)
    C15 0.0347(6) 0.0343(6) 0.0347(6) 0.0026(5) 0.0107(5) -0.0016(5)
    C16 0.0744(12) 0.0241(6) 0.1099(17) 0.0061(7) 0.0055(11) -0.0089(9)
    O3 0.0429(5) 0.0625(7) 0.0747(8) 0.0057(5) 0.0137(5) 0.0121(6)
    O4 0.0559(7) 0.0862(11) 0.1261(14) 0.0267(7) 0.0263(8) 0.0416(10)
    C17 0.0393(7) 0.0523(9) 0.0560(9) 0.0069(6) 0.0068(6) -0.0057(7)
    C18 0.0351(6) 0.0461(8) 0.0477(8) 0.0028(5) 0.0056(6) -0.0100(6)
    C19 0.0363(7) 0.0567(9) 0.0563(9) 0.0032(6) 0.0021(6) -0.0044(8)
    C20 0.0514(10) 0.0654(11) 0.0640(11) 0.0065(8) -0.0039(8) 0.0028(9)
    C21 0.0745(12) 0.0568(10) 0.0585(10) -0.0029(9) 0.0146(9) -0.0013(9)
    C22 0.0487(9) 0.0644(11) 0.0808(13) -0.0068(8) 0.0181(9) -0.0034(10)
    C23 0.0352(7) 0.0655(11) 0.0715(11) 0.0032(7) 0.0040(7) -0.0011(10)
    Cl1 0.02963(13) 0.05385(19) 0.05016(18) 0.00276(14) 0.00977(11) -0.00115(16)
_geom_special_details
;
All e.s.d.'s (except the e.s.d. in the dihedral angle between two l.s. planes)
are estimated using the full covariance matrix. The cell e.s.d.'s are taken
into account individually in the estimation of e.s.d.'s in distances, angles
and torsion angles; correlations between e.s.d.'s in cell parameters are only
used when they are defined by crystal symmetry. An approximate (isotropic)
treatment of cell e.s.d.'s is used for estimating e.s.d.'s involving l.s.
planes.
;
loop_
    _geom_bond_atom_site_label_1
    _geom_bond_atom_site_label_2
    _geom_bond_site_symmetry_2
    _geom_bond_distance
    _geom_bond_publ_flag
    O1 C9 . 1.4228(13) ?
    O1 H1O . 0.8400 ?
    O2 C12 . 1.3601(19) ?
    O2 C16 . 1.422(2) ?
    N1 C1 . 1.476(2) ?
    N1 C2 . 1.4930(17) ?
    N1 C3 . 1.5010(14) ?
    N1 H1N . 0.9300 ?
    C1 H1A . 0.9800 ?
    C1 H1B . 0.9800 ?
    C1 H1C . 0.9800 ?
    C2 H2A . 0.9800 ?
    C2 H2B . 0.9800 ?
    C2 H2C . 0.9800 ?
    C3 C4 . 1.5255(15) ?
    C3 H3A . 0.9900 ?
    C3 H3B . 0.9900 ?
    C4 C5 . 1.5329(16) ?
    C4 C9 . 1.5482(14) ?
    C4 H4A . 1.0000 ?
    C5 C6 . 1.5188(19) ?
    C5 H5A . 0.9900 ?
    C5 H5B . 0.9900 ?
    C6 C7 . 1.5252(19) ?
    C6 H6A . 0.9900 ?
    C6 H6B . 0.9900 ?
    C7 C8 . 1.5199(18) ?
    C7 H7A . 0.9900 ?
    C7 H7B . 0.9900 ?
    C8 C9 . 1.5376(15) ?
    C8 H8A . 0.9900 ?
    C8 H8B . 0.9900 ?
    C9 C10 . 1.5302(15) ?
    C10 C11 . 1.3827(17) ?
    C10 C15 . 1.3916(16) ?
    C11 C12 . 1.3923(18) ?
    C11 H11A . 0.9500 ?
    C12 C13 . 1.385(2) ?
    C13 C14 . 1.378(2) ?
    C13 H13A . 0.9500 ?
    C14 C15 . 1.3868(19) ?
    C14 H14A . 0.9500 ?
    C15 H15A . 0.9500 ?
    C16 H16A . 0.9800 ?
    C16 H16B . 0.9800 ?
    C16 H16C . 0.9800 ?
    O3 C17 . 1.323(2) ?
    O3 H3O . 0.8400 ?
    O4 C17 . 1.203(2) ?
    C17 C18 . 1.482(2) ?
    C18 C19 . 1.387(2) ?
    C18 C23 . 1.389(2) ?
    C19 C20 . 1.376(3) ?
    C19 H19A . 0.9500 ?
    C20 C21 . 1.384(3) ?
    C20 H20A . 0.9500 ?
    C21 C22 . 1.367(3) ?
    C21 H21A . 0.9500 ?
    C22 C23 . 1.382(3) ?
    C22 H22A . 0.9500 ?
    C23 H23A . 0.9500 ?
loop_
    _geom_angle_atom_site_label_1
    _geom_angle_atom_site_label_2
    _geom_angle_atom_site_label_3
    _geom_angle_site_symmetry_1
    _geom_angle_site_symmetry_3
    _geom_angle
    _geom_angle_publ_flag
    C9 O1 H1O . . 109.5 ?
    C12 O2 C16 . . 118.40(16) ?
    C1 N1 C2 . . 111.16(13) ?
    C1 N1 C3 . . 112.82(11) ?
    C2 N1 C3 . . 109.53(11) ?
    C1 N1 H1N . . 107.7 ?
    C2 N1 H1N . . 107.7 ?
    C3 N1 H1N . . 107.7 ?
    N1 C1 H1A . . 109.5 ?
    N1 C1 H1B . . 109.5 ?
    H1A C1 H1B . . 109.5 ?
    N1 C1 H1C . . 109.5 ?
    H1A C1 H1C . . 109.5 ?
    H1B C1 H1C . . 109.5 ?
    N1 C2 H2A . . 109.5 ?
    N1 C2 H2B . . 109.5 ?
    H2A C2 H2B . . 109.5 ?
    N1 C2 H2C . . 109.5 ?
    H2A C2 H2C . . 109.5 ?
    H2B C2 H2C . . 109.5 ?
    N1 C3 C4 . . 114.61(9) ?
    N1 C3 H3A . . 108.6 ?
    C4 C3 H3A . . 108.6 ?
    N1 C3 H3B . . 108.6 ?
    C4 C3 H3B . . 108.6 ?
    H3A C3 H3B . . 107.6 ?
    C3 C4 C5 . . 110.81(10) ?
    C3 C4 C9 . . 108.90(8) ?
    C5 C4 C9 . . 111.25(9) ?
    C3 C4 H4A . . 108.6 ?
    C5 C4 H4A . . 108.6 ?
    C9 C4 H4A . . 108.6 ?
    C6 C5 C4 . . 112.58(11) ?
    C6 C5 H5A . . 109.1 ?
    C4 C5 H5A . . 109.1 ?
    C6 C5 H5B . . 109.1 ?
    C4 C5 H5B . . 109.1 ?
    H5A C5 H5B . . 107.8 ?
    C5 C6 C7 . . 112.49(11) ?
    C5 C6 H6A . . 109.1 ?
    C7 C6 H6A . . 109.1 ?
    C5 C6 H6B . . 109.1 ?
    C7 C6 H6B . . 109.1 ?
    H6A C6 H6B . . 107.8 ?
    C8 C7 C6 . . 110.91(11) ?
    C8 C7 H7A . . 109.5 ?
    C6 C7 H7A . . 109.5 ?
    C8 C7 H7B . . 109.5 ?
    C6 C7 H7B . . 109.5 ?
    H7A C7 H7B . . 108.0 ?
    C7 C8 C9 . . 112.46(10) ?
    C7 C8 H8A . . 109.1 ?
    C9 C8 H8A . . 109.1 ?
    C7 C8 H8B . . 109.1 ?
    C9 C8 H8B . . 109.1 ?
    H8A C8 H8B . . 107.8 ?
    O1 C9 C10 . . 110.66(9) ?
    O1 C9 C8 . . 110.06(9) ?
    C10 C9 C8 . . 109.35(9) ?
    O1 C9 C4 . . 105.64(8) ?
    C10 C9 C4 . . 111.00(8) ?
    C8 C9 C4 . . 110.09(8) ?
    C11 C10 C15 . . 119.04(11) ?
    C11 C10 C9 . . 119.48(10) ?
    C15 C10 C9 . . 121.47(10) ?
    C10 C11 C12 . . 121.05(12) ?
    C10 C11 H11A . . 119.5 ?
    C12 C11 H11A . . 119.5 ?
    O2 C12 C13 . . 125.71(13) ?
    O2 C12 C11 . . 114.46(13) ?
    C13 C12 C11 . . 119.83(14) ?
    C14 C13 C12 . . 118.96(13) ?
    C14 C13 H13A . . 120.5 ?
    C12 C13 H13A . . 120.5 ?
    C13 C14 C15 . . 121.64(13) ?
    C13 C14 H14A . . 119.2 ?
    C15 C14 H14A . . 119.2 ?
    C14 C15 C10 . . 119.47(13) ?
    C14 C15 H15A . . 120.3 ?
    C10 C15 H15A . . 120.3 ?
    O2 C16 H16A . . 109.5 ?
    O2 C16 H16B . . 109.5 ?
    H16A C16 H16B . . 109.5 ?
    O2 C16 H16C . . 109.5 ?
    H16A C16 H16C . . 109.5 ?
    H16B C16 H16C . . 109.5 ?
    C17 O3 H3O . . 109.5 ?
    O4 C17 O3 . . 122.46(18) ?
    O4 C17 C18 . . 123.87(16) ?
    O3 C17 C18 . . 113.67(13) ?
    C19 C18 C23 . . 118.90(16) ?
    C19 C18 C17 . . 122.35(14) ?
    C23 C18 C17 . . 118.74(14) ?
    C20 C19 C18 . . 120.06(16) ?
    C20 C19 H19A . . 120.0 ?
    C18 C19 H19A . . 120.0 ?
    C19 C20 C21 . . 120.63(17) ?
    C19 C20 H20A . . 119.7 ?
    C21 C20 H20A . . 119.7 ?
    C22 C21 C20 . . 119.60(19) ?
    C22 C21 H21A . . 120.2 ?
    C20 C21 H21A . . 120.2 ?
    C21 C22 C23 . . 120.27(18) ?
    C21 C22 H22A . . 119.9 ?
    C23 C22 H22A . . 119.9 ?
    C22 C23 C18 . . 120.52(17) ?
    C22 C23 H23A . . 119.7 ?
    C18 C23 H23A . . 119.7 ?
loop_
    _geom_torsion_atom_site_label_1
    _geom_torsion_atom_site_label_2
    _geom_torsion_atom_site_label_3
    _geom_torsion_atom_site_label_4
    _geom_torsion_site_symmetry_1
    _geom_torsion_site_symmetry_2
    _geom_torsion_site_symmetry_3
    _geom_torsion_site_symmetry_4
    _geom_torsion
    _geom_torsion_publ_flag
    C1 N1 C3 C4 . . . . -64.12(16) ?
    C2 N1 C3 C4 . . . . 171.50(12) ?
    N1 C3 C4 C5 . . . . -65.45(13) ?
    N1 C3 C4 C9 . . . . 171.88(9) ?
    C3 C4 C5 C6 . . . . -174.57(11) ?
    C9 C4 C5 C6 . . . . -53.27(14) ?
    C4 C5 C6 C7 . . . . 53.02(17) ?
    C5 C6 C7 C8 . . . . -53.47(17) ?
    C6 C7 C8 C9 . . . . 55.64(15) ?
    C7 C8 C9 O1 . . . . 59.94(12) ?
    C7 C8 C9 C10 . . . . -178.30(10) ?
    C7 C8 C9 C4 . . . . -56.10(13) ?
    C3 C4 C9 O1 . . . . 57.67(11) ?
    C5 C4 C9 O1 . . . . -64.74(11) ?
    C3 C4 C9 C10 . . . . -62.33(11) ?
    C5 C4 C9 C10 . . . . 175.26(10) ?
    C3 C4 C9 C8 . . . . 176.45(9) ?
    C5 C4 C9 C8 . . . . 54.04(12) ?
    O1 C9 C10 C11 . . . . 179.40(10) ?
    C8 C9 C10 C11 . . . . 58.00(13) ?
    C4 C9 C10 C11 . . . . -63.64(13) ?
    O1 C9 C10 C15 . . . . 0.22(14) ?
    C8 C9 C10 C15 . . . . -121.17(11) ?
    C4 C9 C10 C15 . . . . 117.18(11) ?
    C15 C10 C11 C12 . . . . 1.54(17) ?
    C9 C10 C11 C12 . . . . -177.65(11) ?
    C16 O2 C12 C13 . . . . -3.5(2) ?
    C16 O2 C12 C11 . . . . 176.86(15) ?
    C10 C11 C12 O2 . . . . 178.89(13) ?
    C10 C11 C12 C13 . . . . -0.8(2) ?
    O2 C12 C13 C14 . . . . -179.73(15) ?
    C11 C12 C13 C14 . . . . -0.1(2) ?
    C12 C13 C14 C15 . . . . 0.2(2) ?
    C13 C14 C15 C10 . . . . 0.6(2) ?
    C11 C10 C15 C14 . . . . -1.41(17) ?
    C9 C10 C15 C14 . . . . 177.77(11) ?
    O4 C17 C18 C19 . . . . 162.7(2) ?
    O3 C17 C18 C19 . . . . -17.5(2) ?
    O4 C17 C18 C23 . . . . -16.2(3) ?
    O3 C17 C18 C23 . . . . 163.59(16) ?
    C23 C18 C19 C20 . . . . 0.5(3) ?
    C17 C18 C19 C20 . . . . -178.32(16) ?
    C18 C19 C20 C21 . . . . -1.4(3) ?
    C19 C20 C21 C22 . . . . 0.9(3) ?
    C20 C21 C22 C23 . . . . 0.4(3) ?
    C21 C22 C23 C18 . . . . -1.3(3) ?
    C19 C18 C23 C22 . . . . 0.8(3) ?
    C17 C18 C23 C22 . . . . 179.69(16) ?
loop_
    _geom_hbond_atom_site_label_D
    _geom_hbond_atom_site_label_H
    _geom_hbond_atom_site_label_A
    _geom_hbond_site_symmetry_A
    _geom_hbond_distance_DH
    _geom_hbond_distance_HA
    _geom_hbond_distance_DA
    _geom_hbond_angle_DHA
    O1 H1O Cl1 1_655 0.84 2.36 3.1898(9) 170.9
    O3 H3O Cl1 . 0.84 2.24 3.0620(14) 166.6
    N1 H1N Cl1 . 0.93 2.21 3.0750(12) 154.6
    C1 H1B Cg3 2_565 0.98 2.90 3.662(5) 135
