# Supplementary material for: Tramadol hydro­chloride–benzoic acid (1/1)
Source: Acta Crystallogr Sect E Struct Rep Online. 2011 Aug 17;67(Pt 9):o2351. doi: 10.1107/S1600536811032181 (PMC3200805; doi:10.1107/S1600536811032181)
Supplement: Supplementary file 2 [file e-67-o2351-Isup2.hkl]

# 
# h,k,l, Fc-squared, Fo-squared, sigma(Fo-squared) and status flag 
# 
data_I
_shelx_title ' I         P c          R = 0.03' 
_shelx_refln_list_code          4 
_shelx_F_calc_maximum      122.94 
_exptl_crystal_F_000       452.00 
_reflns_d_resolution_high  0.7402 
 
loop_ 
 _symmetry_equiv_pos_as_xyz 
 'x, y, z' 
 'x, -y, z+1/2' 
 
_cell_length_a     8.9721 
_cell_length_b    10.4086 
_cell_length_c    12.5189 
_cell_angle_alpha  90.000 
_cell_angle_beta  101.646 
_cell_angle_gamma  90.000 
 
_shelx_F_squared_multiplier     1.000 
 
loop_ 
 _refln_index_h 
 _refln_index_k 
 _refln_index_l 
 _refln_F_squared_calc 
 _refln_F_squared_meas 
 _refln_F_squared_sigma 
 _refln_observed_status 
  -1   0 -16      125.36      130.62      4.83 o 
   0   0 -16       47.23       47.45      3.03 o 
   1   0 -16        2.68        2.21      0.97 o 
   2   0 -16       18.97       17.38      1.79 o 
   3   0 -16        5.99        5.52      1.24 o 
  -1   1 -16       22.37       25.11      1.66 o 
   0   1 -16       39.18       46.38      2.05 o 
   1   1 -16        5.56        4.86      1.66 o 
   2   1 -16       14.41       14.26      2.00 o 
   3   1 -16       16.88       20.82      1.41 o 
   4   1 -16        4.12        5.10      1.38 o 
  -1   2 -16       14.72       14.54      1.31 o 
   0   2 -16       11.63       10.67      1.12 o 
   1   2 -16        1.20       -0.28      0.68 o 
   2   2 -16        8.17        9.08      1.02 o 
   3   2 -16       16.65       14.76      1.79 o 
   4   2 -16        2.63        2.76      0.97 o 
   5   2 -16        7.58        8.55      1.38 o 
   0   3 -16       20.68       22.89      1.56 o 
   1   3 -16        4.64        3.45      0.78 o 
   2   3 -16        1.21        0.14      0.97 o 
   3   3 -16        1.40        2.07      0.97 o 
   4   3 -16        6.96        7.31      1.24 o 
   5   3 -16        2.82        1.52      0.83 o 
   1   4 -16       10.13        9.83      1.07 o 
   2   4 -16        9.66       14.21      1.79 o 
   3   4 -16        3.11        3.31      0.97 o 
   4   4 -16        1.79        2.48      0.97 o 
  -3   1 -15        9.19        7.64      1.10 o 
  -2   1 -15        7.67        8.19      1.45 o 
  -1   1 -15       50.18       55.37      3.45 o 
   0   1 -15        4.39        3.48      1.45 o 
   1   1 -15        7.23        6.74      1.03 o 
   2   1 -15        0.88        0.76      0.90 o 
   3   1 -15        0.46        1.10      0.97 o 
   4   1 -15        0.34        0.97      0.83 o 
  -3   2 -15        0.71        0.30      0.53 o 
  -2   2 -15       10.43       10.27      0.87 o 
  -1   2 -15       25.93       28.14      1.56 o 
   0   2 -15       11.68       12.67      1.31 o 
   1   2 -15        0.53        0.97      0.68 o 
   2   2 -15        2.33        0.69      0.69 o 
   3   2 -15       11.02        9.79      1.52 o 
   4   2 -15        6.45        8.00      1.38 o 
   5   2 -15        6.91        4.97      1.24 o 
  -2   3 -15        2.88        2.49      0.56 o 
  -1   3 -15       17.95       19.96      1.07 o 
   0   3 -15        8.06        8.78      0.77 o 
   1   3 -15       19.49       22.75      1.43 o 
   2   3 -15        9.79       10.62      1.52 o 
   3   3 -15        4.32        3.31      0.97 o 
   4   3 -15       20.27       24.00      2.07 o 
   5   3 -15        5.40        5.38      1.10 o 
   6   3 -15        3.88        5.38      1.10 o 
  -2   4 -15        1.71        2.12      0.58 o 
  -1   4 -15        5.93        7.00      0.79 o 
   0   4 -15        1.95        1.14      0.55 o 
   1   4 -15        6.59        7.53      0.96 o 
   2   4 -15       13.18       12.75      1.02 o 
   3   4 -15       13.85       17.37      1.86 o 
   4   4 -15        0.94        0.69      0.83 o 
   5   4 -15       14.16       14.34      1.66 o 
   6   4 -15        2.00        2.76      0.97 o 
  -1   5 -15       21.17       20.54      1.16 o 
   0   5 -15        0.15        0.14      0.53 o 
   1   5 -15        8.64       11.53      1.06 o 
   2   5 -15        2.08        2.36      1.10 o 
   3   5 -15       11.72       11.56      1.02 o 
   4   5 -15        6.70        6.67      1.10 o 
   5   5 -15        6.60        7.81      0.88 o 
   1   6 -15       12.95       11.22      1.12 o 
   2   6 -15        4.77        5.55      0.88 o 
   3   6 -15        2.06        1.41      0.63 o 
   4   6 -15        4.26        3.61      0.68 o 
  -4   0 -14       43.18       44.96      2.76 o 
  -3   0 -14       15.32       13.24      1.66 o 
  -2   0 -14        8.60        6.90      1.38 o 
  -1   0 -14       65.78       65.24      3.31 o 
   0   0 -14       12.34       14.34      1.66 o 
   1   0 -14        3.75        3.03      1.10 o 
   2   0 -14       75.31       67.86      3.17 o 
  -4   1 -14        9.22        9.44      0.85 o 
  -3   1 -14        4.85        4.97      0.66 o 
  -2   1 -14       47.60       54.69      1.66 o 
  -1   1 -14       23.76       24.96      1.09 o 
   0   1 -14       37.95       45.39      1.85 o 
   1   1 -14       66.06       62.35      2.15 o 
   2   1 -14       24.39       24.69      2.07 o 
   3   1 -14       18.79       18.90      1.79 o 
  -4   2 -14        3.45        3.18      0.58 o 
  -3   2 -14        0.31        0.60      0.45 o 
  -2   2 -14       39.28       41.90      1.46 o 
  -1   2 -14        3.45        5.06      0.65 o 
   0   2 -14        3.10        2.68      0.50 o 
   1   2 -14       17.73       17.36      1.49 o 
   2   2 -14        3.49        3.31      0.97 o 
   3   2 -14       17.61       18.34      1.66 o 
   4   2 -14        5.85        5.52      1.24 o 
  -4   3 -14        6.33        7.17      0.98 o 
  -3   3 -14        1.07        2.62      0.58 o 
  -2   3 -14       46.64       49.70      2.22 o 
  -1   3 -14       28.70       29.57      1.24 o 
   0   3 -14        7.39        8.05      0.74 o 
   1   3 -14       16.04       15.40      1.12 o 
   2   3 -14       13.16       13.65      1.02 o 
   3   3 -14       22.34       21.16      1.26 o 
   4   3 -14        5.40        4.26      0.63 o 
   5   3 -14        4.51        7.31      1.24 o 
  -3   4 -14       10.84       12.54      1.00 o 
  -2   4 -14       35.79       37.59      1.45 o 
  -1   4 -14       15.67       18.40      1.06 o 
   0   4 -14        2.18        2.56      0.58 o 
   1   4 -14       16.71       19.13      1.31 o 
   2   4 -14        3.72        4.93      0.73 o 
   3   4 -14        0.04       -0.18      0.53 o 
   4   4 -14       20.31       22.81      1.31 o 
   5   4 -14       11.67       13.14      1.02 o 
   6   4 -14       14.19       14.62      1.07 o 
  -3   5 -14       11.53        9.40      1.07 o 
  -2   5 -14       10.24        7.79      0.86 o 
  -1   5 -14        7.67        6.99      0.74 o 
   0   5 -14        0.32        0.31      0.53 o 
   1   5 -14        1.17        1.10      0.59 o 
   2   5 -14        5.07        4.77      0.78 o 
   3   5 -14       20.94       20.49      1.27 o 
   4   5 -14       10.24       11.98      2.14 o 
   5   5 -14       12.31       11.80      0.98 o 
   6   5 -14        3.34        3.31      0.97 o 
   7   5 -14        0.80        1.24      0.83 o 
  -2   6 -14        9.42       10.18      1.02 o 
  -1   6 -14        3.12        2.49      0.58 o 
   0   6 -14        2.38        3.14      0.97 o 
   1   6 -14        1.70        1.91      0.63 o 
   2   6 -14       10.66       11.42      1.02 o 
   3   6 -14        3.63        2.94      0.83 o 
   4   6 -14        2.73        1.52      0.59 o 
   5   6 -14       20.05       23.72      2.07 o 
   6   6 -14       25.79       27.59      2.21 o 
  -1   7 -14        5.01        5.40      0.82 o 
   0   7 -14        2.85        4.13      0.82 o 
   1   7 -14        0.49        0.57      0.69 o 
   2   7 -14        0.65        0.21      0.59 o 
   3   7 -14        2.66        3.56      0.76 o 
   4   7 -14        6.71        6.90      1.24 o 
   5   7 -14        1.38        0.55      0.69 o 
  -5   1 -13       19.27       18.57      1.01 o 
  -4   1 -13        4.71        4.90      0.53 o 
  -3   1 -13       13.13       12.72      1.00 o 
  -2   1 -13       29.55       33.06      1.55 o 
  -1   1 -13        7.80        8.61      0.73 o 
   0   1 -13       17.81       14.46      0.81 o 
   1   1 -13       12.40       11.85      0.75 o 
   2   1 -13       23.77       21.10      1.79 o 
  -5   2 -13       32.72       34.55      1.66 o 
  -4   2 -13        4.46        4.39      0.92 o 
  -3   2 -13        3.19        2.48      0.56 o 
  -2   2 -13        1.86        2.85      0.55 o 
  -1   2 -13        8.04        9.51      0.73 o 
   0   2 -13       36.42       37.20      1.29 o 
   1   2 -13       13.02       13.96      0.96 o 
   2   2 -13       49.91       47.11      1.69 o 
   3   2 -13        9.63        8.31      0.76 o 
   4   2 -13       23.21       24.14      1.52 o 
  -5   3 -13       15.36       14.68      1.17 o 
  -4   3 -13       21.15       24.59      1.41 o 
  -3   3 -13        7.19        6.10      0.86 o 
  -2   3 -13        8.69        7.87      0.78 o 
  -1   3 -13       28.99       25.20      1.11 o 
   0   3 -13       11.30       12.16      0.82 o 
   1   3 -13        8.64        8.15      0.82 o 
   2   3 -13       19.91       17.43      1.06 o 
   3   3 -13       15.30       14.47      1.02 o 
   4   3 -13       36.15       39.11      1.51 o 
   5   3 -13       12.48       16.07      1.45 o 
   6   3 -13       55.15       61.38      2.62 o 
  -4   4 -13        9.75        8.79      0.98 o 
  -3   4 -13       91.24       95.67      2.22 o 
  -2   4 -13       82.54       95.19      2.18 o 
  -1   4 -13       16.51       17.47      1.01 o 
   0   4 -13       72.02       69.75      2.19 o 
   1   4 -13       15.00       17.28      1.12 o 
   2   4 -13        7.91        9.27      1.24 o 
   3   4 -13       30.87       31.07      1.41 o 
   4   4 -13       19.92       21.69      2.07 o 
   5   4 -13       39.71       40.70      1.66 o 
   6   4 -13       10.57       10.39      0.92 o 
   7   4 -13        0.10       -0.28      0.69 o 
   8   4 -13       18.83       17.79      1.79 o 
  -4   5 -13        0.21        0.69      0.97 o 
  -3   5 -13       59.31       61.48      2.83 o 
  -2   5 -13       35.49       43.10      1.51 o 
  -1   5 -13       28.20       28.18      1.21 o 
   0   5 -13       24.46       24.94      1.41 o 
   1   5 -13        5.49        5.46      0.78 o 
   2   5 -13       23.51       27.00      1.31 o 
   3   5 -13       29.61       28.93      1.41 o 
   4   5 -13       16.63       16.04      1.12 o 
   5   5 -13       25.12       28.19      1.41 o 
   6   5 -13        4.63        5.66      1.10 o 
   7   5 -13        8.29        7.84      0.98 o 
   8   5 -13        9.73        9.10      1.52 o 
  -3   6 -13        9.60       10.34      1.52 o 
  -2   6 -13       15.11       15.10      1.93 o 
  -1   6 -13       20.84       20.18      1.15 o 
   0   6 -13       38.31       38.32      1.38 o 
   1   6 -13        8.46       10.26      1.02 o 
   2   6 -13       16.09       16.26      1.12 o 
   3   6 -13       30.78       31.15      1.55 o 
   4   6 -13       28.35       27.56      3.03 o 
   5   6 -13        2.59        2.07      0.97 o 
   6   6 -13        9.89       10.34      1.52 o 
   7   6 -13       13.28       13.96      1.17 o 
  -2   7 -13        2.48        2.02      0.97 o 
  -1   7 -13        2.04        1.26      0.65 o 
   0   7 -13       31.32       34.53      1.41 o 
   1   7 -13        9.99       11.06      0.85 o 
   2   7 -13       32.39       31.65      1.33 o 
   3   7 -13       10.58       13.99      1.12 o 
   4   7 -13       11.28       11.59      1.52 o 
   5   7 -13        9.69        7.31      1.24 o 
   6   7 -13       73.08       82.89      3.72 o 
  -1   8 -13        1.43        1.17      0.62 o 
   0   8 -13       22.02       27.09      1.61 o 
   1   8 -13       46.14       52.11      2.15 o 
   2   8 -13       10.15       13.69      0.95 o 
   3   8 -13       23.78       23.05      1.46 o 
   4   8 -13       45.80       52.83      2.19 o 
   5   8 -13       28.78       27.72      2.34 o 
  -6   0 -12       26.83       32.28      2.21 o 
  -5   0 -12       41.35       40.46      1.70 o 
  -4   0 -12       23.99       19.89      1.27 o 
  -3   0 -12        1.40        1.02      0.62 o 
  -2   0 -12       18.23       14.02      0.96 o 
  -1   0 -12      181.57      193.64      3.28 o 
   0   0 -12       71.41       72.78      1.86 o 
   1   0 -12      209.33      202.71      3.15 o 
  -6   1 -12       19.65       19.51      2.97 o 
  -5   1 -12       30.15       31.39      1.25 o 
  -4   1 -12       25.71       25.06      0.93 o 
  -3   1 -12       14.95       16.17      0.77 o 
  -2   1 -12       45.40       40.86      1.61 o 
  -1   1 -12       65.66       63.89      1.30 o 
   0   1 -12        3.44        4.21      0.60 o 
   1   1 -12       64.80       56.48      1.62 o 
   2   1 -12       91.10       93.38      2.12 o 
   3   1 -12       40.07       37.24      1.66 o 
   4   1 -12       31.98       32.96      1.66 o 
  -6   2 -12        8.15       10.33      1.07 o 
  -5   2 -12       14.98       13.54      1.29 o 
  -4   2 -12       13.52       12.54      0.70 o 
  -3   2 -12        8.89        9.78      0.77 o 
  -2   2 -12       12.19       12.59      0.80 o 
  -1   2 -12       15.16       15.81      0.85 o 
   0   2 -12       31.51       32.72      1.13 o 
   1   2 -12       18.08       16.95      1.17 o 
   2   2 -12       54.07       56.71      2.41 o 
   3   2 -12       38.44       38.06      1.41 o 
   4   2 -12        7.75        8.69      0.97 o 
   5   2 -12       19.20       19.59      1.38 o 
   9   2 -12        7.18        7.03      1.24 o 
  -6   3 -12       45.62       48.27      3.03 o 
  -5   3 -12       29.18       28.38      3.03 o 
  -4   3 -12       27.42       30.31      2.41 o 
  -3   3 -12       22.26       26.09      1.26 o 
  -2   3 -12       19.13       20.34      1.01 o 
  -1   3 -12       35.24       37.85      1.27 o 
   0   3 -12       13.00       13.47      0.92 o 
   1   3 -12       54.58       54.00      1.75 o 
   2   3 -12       30.50       33.38      1.36 o 
   3   3 -12       10.96       10.93      0.82 o 
   4   3 -12       20.38       21.76      1.38 o 
   5   3 -12        0.61        1.10      0.69 o 
   7   3 -12       21.42       19.45      1.79 o 
   8   3 -12        5.42        6.48      1.38 o 
   9   3 -12        3.38        3.45      1.24 o 
  -5   4 -12       41.41       44.96      2.76 o 
  -4   4 -12       52.61       52.35      2.41 o 
  -3   4 -12       33.35       34.17      1.30 o 
  -2   4 -12      100.46      100.49      2.12 o 
  -1   4 -12       81.84       78.00      1.86 o 
   0   4 -12       19.71       18.01      1.12 o 
   1   4 -12       50.83       50.20      2.21 o 
   2   4 -12       24.76       25.41      1.22 o 
   3   4 -12        9.18       10.01      0.82 o 
   4   4 -12       45.58       45.83      1.66 o 
   5   4 -12       19.75       19.25      1.72 o 
   6   4 -12       35.25       36.41      2.48 o 
   7   4 -12       33.89       41.52      2.48 o 
   8   4 -12        1.89        1.93      0.97 o 
   9   4 -12       17.35       16.55      1.93 o 
  -5   5 -12       18.69       21.10      2.07 o 
  -4   5 -12       24.13       22.07      1.93 o 
  -3   5 -12       60.61       60.75      3.52 o 
  -2   5 -12       47.41       43.25      1.27 o 
  -1   5 -12       28.60       29.60      1.03 o 
   0   5 -12       62.45       59.45      1.59 o 
   1   5 -12        2.87        3.86      0.97 o 
   2   5 -12        4.91        3.86      0.68 o 
   3   5 -12        1.02        0.95      0.53 o 
   4   5 -12        5.02        5.53      0.68 o 
   5   5 -12       21.74       22.16      1.12 o 
   6   5 -12       19.53       20.56      1.27 o 
   7   5 -12       12.50        9.93      1.38 o 
   8   5 -12       11.34       10.90      1.66 o 
  -4   6 -12        5.02        4.55      1.10 o 
  -3   6 -12        1.90        1.38      0.83 o 
  -2   6 -12        0.04        0.14      0.45 o 
  -1   6 -12        3.26        3.01      0.74 o 
   0   6 -12        3.57        3.99      0.58 o 
   1   6 -12       54.42       56.12      1.59 o 
   2   6 -12       10.81       12.08      0.82 o 
   3   6 -12        1.62        1.59      0.46 o 
   4   6 -12        9.84        7.76      1.66 o 
   5   6 -12        8.87        9.22      0.92 o 
   6   6 -12        8.39        6.81      0.82 o 
   7   6 -12       10.88        9.38      1.38 o 
   8   6 -12        1.29        1.38      0.97 o 
  -4   7 -12        6.12        6.07      1.24 o 
  -3   7 -12        3.18        7.17      1.38 o 
  -2   7 -12        8.51        8.77      0.92 o 
  -1   7 -12        0.72        0.23      0.63 o 
   0   7 -12        0.14        0.65      0.53 o 
   1   7 -12       16.23       16.75      1.45 o 
   2   7 -12       43.36       43.14      1.48 o 
   3   7 -12        2.98        1.94      0.50 o 
   4   7 -12        2.87        3.67      0.73 o 
   5   7 -12       17.74       17.24      1.79 o 
   6   7 -12        6.61        6.90      1.38 o 
   7   7 -12        2.77        2.21      0.97 o 
  -3   8 -12        0.71       -0.57      0.66 o 
  -2   8 -12        3.96        5.24      0.88 o 
  -1   8 -12        3.89        3.38      0.78 o 
   0   8 -12        1.25        1.63      0.76 o 
   1   8 -12       11.01       14.34      1.27 o 
   2   8 -12        2.08        2.69      0.61 o 
   3   8 -12        0.15       -0.28      0.68 o 
   4   8 -12       11.64       11.95      1.17 o 
   5   8 -12        8.68        9.82      1.12 o 
   6   8 -12        0.13        0.83      1.10 o 
  -1   9 -12       37.24       44.41      2.00 o 
   0   9 -12        4.08        5.20      0.92 o 
   1   9 -12       57.17       60.59      2.34 o 
   2   9 -12       23.76       31.09      1.70 o 
   3   9 -12       23.38       26.53      1.61 o 
   4   9 -12       24.36       30.07      1.70 o 
   5   9 -12       69.18       76.26      2.68 o 
  -7   1 -11       26.61       26.17      1.56 o 
  -6   1 -11        0.54        1.24      0.63 o 
  -5   1 -11        5.28        4.90      0.76 o 
  -4   1 -11        5.25        4.38      0.48 o 
  -3   1 -11       10.82       11.87      0.61 o 
  -2   1 -11       16.08       12.85      0.61 o 
  -1   1 -11        7.68        5.58      0.50 o 
   0   1 -11       25.57       26.45      0.80 o 
   1   1 -11      163.79      157.40      2.08 o 
   2   1 -11       59.84       53.65      1.93 o 
   3   1 -11        5.93        6.34      0.83 o 
   4   1 -11       37.72       36.41      1.66 o 
   5   1 -11       18.93       18.76      1.24 o 
   8   1 -11        8.21        5.52      1.24 o 
   9   1 -11        1.15        0.14      0.97 o 
  10   1 -11        0.41        0.28      0.97 o 
  -7   2 -11       29.86       36.28      2.62 o 
  -6   2 -11        7.22        5.64      0.82 o 
  -5   2 -11        3.92        2.27      0.48 o 
  -4   2 -11        5.92        4.70      0.51 o 
  -3   2 -11       23.88       26.48      0.89 o 
  -2   2 -11       39.43       45.94      1.09 o 
  -1   2 -11       16.55       17.65      0.82 o 
   0   2 -11       45.75       43.29      1.45 o 
   1   2 -11      267.18      266.76      3.79 o 
   2   2 -11       30.55       29.02      1.12 o 
   3   2 -11       45.97       45.52      1.93 o 
   4   2 -11      105.09      111.17      3.17 o 
   7   2 -11        0.48        0.55      0.83 o 
   8   2 -11       37.63       36.28      2.34 o 
   9   2 -11        7.78        4.55      1.38 o 
  -7   3 -11        1.68        2.34      0.97 o 
  -6   3 -11       12.80       13.10      1.66 o 
  -5   3 -11       13.88       11.86      0.88 o 
  -4   3 -11        7.69        8.35      0.63 o 
  -3   3 -11       45.38       40.79      1.55 o 
  -2   3 -11       23.50       24.12      1.10 o 
  -1   3 -11       47.51       50.88      1.43 o 
   0   3 -11        7.69        7.50      0.90 o 
   1   3 -11      113.32      115.77      2.43 o 
   2   3 -11       60.80       59.61      1.70 o 
   3   3 -11        5.83        4.87      1.24 o 
   4   3 -11       52.70       48.83      2.21 o 
   5   3 -11        1.31       -0.41      0.69 o 
   7   3 -11        9.30        5.24      1.38 o 
   8   3 -11        4.68        5.93      1.24 o 
   9   3 -11       19.26       15.45      1.93 o 
  10   3 -11        7.67        4.28      1.38 o 
  -6   4 -11       88.09       92.00      4.00 o 
  -5   4 -11       25.55       25.63      1.39 o 
  -4   4 -11       12.64       12.33      0.96 o 
  -3   4 -11       63.57       64.57      1.67 o 
  -2   4 -11       99.45      101.01      2.07 o 
  -1   4 -11      124.29      123.88      1.90 o 
   0   4 -11      160.41      166.20      3.17 o 
   1   4 -11        3.10        4.71      1.66 o 
   2   4 -11       46.08       42.36      1.86 o 
   3   4 -11      159.42      167.72      3.02 o 
   4   4 -11        0.61        0.07      0.62 o 
   5   4 -11       83.56       84.30      2.10 o 
   7   4 -11        2.80        3.17      0.97 o 
   9   4 -11        6.78        8.00      1.52 o 
  -6   5 -11      115.20      129.65      4.83 o 
  -5   5 -11        2.81        2.34      1.10 o 
  -4   5 -11        6.20        5.42      0.79 o 
  -3   5 -11       18.42       20.20      0.99 o 
  -2   5 -11       52.02       57.89      1.86 o 
  -1   5 -11       21.97       24.86      1.06 o 
   0   5 -11       56.49       59.93      1.59 o 
   1   5 -11       23.76       22.92      0.98 o 
   2   5 -11       16.23       16.23      0.88 o 
   3   5 -11      104.76      110.38      2.49 o 
   4   5 -11        3.19        3.32      0.58 o 
   5   5 -11      208.79      206.54      4.66 o 
   6   5 -11       58.01       56.83      2.62 o 
   7   5 -11       10.47       10.34      1.38 o 
   8   5 -11       17.13       14.21      1.79 o 
   9   5 -11       31.42       34.07      2.48 o 
  -5   6 -11       37.13       38.07      2.62 o 
  -4   6 -11       24.80       36.00      2.48 o 
  -3   6 -11       28.92       28.12      1.11 o 
  -2   6 -11       48.84       47.82      1.43 o 
  -1   6 -11       22.79       23.86      1.04 o 
   0   6 -11        4.45        4.85      0.58 o 
   1   6 -11       52.42       53.95      1.54 o 
   2   6 -11       45.76       38.90      1.32 o 
   3   6 -11       31.30       32.73      1.19 o 
   4   6 -11        7.81        6.51      0.51 o 
   5   6 -11       63.25       62.76      2.62 o 
   7   6 -11        8.36       10.34      1.38 o 
   8   6 -11       15.20       14.07      1.66 o 
   9   6 -11       15.73       16.97      1.93 o 
  -5   7 -11        1.80        1.03      1.31 o 
  -4   7 -11        5.37        6.07      1.24 o 
  -3   7 -11       29.99       30.22      1.55 o 
  -2   7 -11       16.43       17.14      0.92 o 
  -1   7 -11        2.56        2.72      0.63 o 
   0   7 -11       25.64       24.38      1.09 o 
   1   7 -11       53.01       56.03      1.59 o 
   2   7 -11        1.93        0.92      0.46 o 
   3   7 -11       48.40       46.85      1.80 o 
   4   7 -11       45.08       46.99      1.85 o 
   5   7 -11       13.83       15.50      0.91 o 
   6   7 -11        4.03        3.31      0.83 o 
   7   7 -11        1.16       -0.14      0.83 o 
   8   7 -11       34.98       29.65      2.34 o 
  -4   8 -11       17.20       16.47      3.10 o 
  -3   8 -11       21.40       23.85      1.41 o 
  -2   8 -11        1.75        1.47      0.56 o 
  -1   8 -11        3.51        1.45      0.63 o 
   0   8 -11       17.27       17.07      1.27 o 
   1   8 -11      100.71      107.62      2.93 o 
   2   8 -11       52.87       54.36      1.60 o 
   3   8 -11       12.81       18.10      1.52 o 
   4   8 -11       26.90       27.89      1.56 o 
   5   8 -11        9.06        8.47      0.96 o 
   6   8 -11       51.53       59.01      2.29 o 
   7   8 -11       13.71       13.65      1.52 o 
  -3   9 -11        0.67       -0.28      0.59 o 
  -2   9 -11        6.64        9.43      1.02 o 
  -1   9 -11       17.53       21.34      1.86 o 
   0   9 -11        2.33        2.81      0.76 o 
   1   9 -11       53.55       57.01      2.19 o 
   2   9 -11       12.38       13.06      1.31 o 
   3   9 -11        4.50        4.45      0.88 o 
   4   9 -11       28.21       28.14      1.56 o 
   5   9 -11       10.08       11.92      1.22 o 
   6   9 -11        6.06        5.50      0.92 o 
  -1  10 -11        4.50        3.32      0.82 o 
   0  10 -11        4.37        3.10      1.03 o 
   1  10 -11       10.54       12.14      1.22 o 
   2  10 -11        1.94        1.89      0.73 o 
   3  10 -11        4.93        4.08      0.88 o 
   4  10 -11       13.64       15.79      1.37 o 
  -8   0 -10       26.60       27.17      2.21 o 
  -7   0 -10       42.14       43.59      2.62 o 
  -6   0 -10       18.09       21.65      1.79 o 
  -5   0 -10      142.22      152.03      3.12 o 
  -4   0 -10       34.63       37.96      1.51 o 
  -3   0 -10       19.20       26.56      1.22 o 
  -2   0 -10      153.09      146.61      2.69 o 
  -1   0 -10       74.42       75.69      1.79 o 
   0   0 -10      181.41      184.61      2.85 o 
   1   0 -10      139.82      134.20      2.90 o 
   2   0 -10      286.22      272.55      4.41 o 
   3   0 -10       22.83       23.03      1.10 o 
   4   0 -10       40.60       38.76      1.52 o 
   8   0 -10       79.90       65.65      3.31 o 
   9   0 -10       14.49       11.45      1.66 o 
  10   0 -10       69.73       75.17      3.59 o 
  11   0 -10       70.91       69.38      3.72 o 
  -8   1 -10        5.06        6.09      0.97 o 
  -7   1 -10       14.16       12.15      1.07 o 
  -6   1 -10       45.41       45.24      1.85 o 
  -5   1 -10       24.98       26.31      1.06 o 
  -4   1 -10       28.35       22.90      0.84 o 
  -3   1 -10       46.93       44.52      1.06 o 
  -2   1 -10       76.04       76.68      1.35 o 
  -1   1 -10       39.13       38.97      1.23 o 
   0   1 -10      219.47      217.36      2.19 o 
   1   1 -10       40.45       41.92      0.95 o 
   2   1 -10       52.23       52.73      1.19 o 
   3   1 -10       25.01       24.51      0.76 o 
   4   1 -10      131.20      128.96      3.03 o 
   6   1 -10      137.45      142.89      4.14 o 
   7   1 -10      136.86      138.48      4.28 o 
   8   1 -10        2.04        1.52      0.83 o 
   9   1 -10       87.80       93.38      3.86 o 
  10   1 -10       54.62       59.17      3.17 o 
  -7   2 -10       57.37       64.43      2.29 o 
  -6   2 -10       10.39       11.67      0.98 o 
  -5   2 -10        4.22        3.19      0.66 o 
  -4   2 -10       42.17       40.46      1.10 o 
  -3   2 -10       93.04       97.93      1.62 o 
  -2   2 -10      104.46       98.15      1.95 o 
  -1   2 -10       53.75       55.20      1.08 o 
   0   2 -10      218.26      207.67      2.39 o 
   1   2 -10       36.87       37.65      1.49 o 
   2   2 -10      124.81      127.35      2.33 o 
   3   2 -10       33.07       32.28      1.52 o 
   4   2 -10      194.80      188.82      4.00 o 
   5   2 -10       32.30       28.96      1.79 o 
   8   2 -10       11.83       10.48      1.52 o 
   9   2 -10        6.11        5.24      1.24 o 
  10   2 -10        8.79        8.83      1.52 o 
  -7   3 -10       73.98       80.00      3.86 o 
  -6   3 -10        6.81        6.62      1.24 o 
  -5   3 -10        6.39        5.80      0.60 o 
  -4   3 -10       36.02       35.32      1.19 o 
  -3   3 -10       51.01       47.64      2.45 o 
  -2   3 -10       16.62       16.23      0.64 o 
  -1   3 -10       10.93       10.34      0.53 o 
   0   3 -10       50.78       49.81      1.55 o 
   1   3 -10      232.14      228.38      3.36 o 
   2   3 -10       57.88       53.84      3.17 o 
   3   3 -10       23.17       24.85      1.07 o 
   4   3 -10      283.75      271.99      5.24 o 
   6   3 -10        8.25        7.45      0.97 o 
   7   3 -10       86.69       95.58      3.59 o 
   8   3 -10       30.55       31.45      2.34 o 
   9   3 -10        8.53        9.10      1.38 o 
  10   3 -10        9.46       10.48      1.66 o 
  -7   4 -10       40.01       43.45      2.90 o 
  -6   4 -10        1.31        1.42      0.69 o 
  -5   4 -10       15.84       15.00      1.41 o 
  -4   4 -10        3.97        5.09      0.76 o 
  -3   4 -10       46.79       47.35      1.27 o 
  -2   4 -10       70.56       75.28      1.77 o 
  -1   4 -10      225.06      239.61      3.02 o 
   0   4 -10      217.04      221.96      4.38 o 
   1   4 -10      302.30      298.79      3.37 o 
   2   4 -10      236.27      225.91      4.17 o 
   3   4 -10      104.02      102.52      2.24 o 
   4   4 -10      280.99      266.66      3.08 o 
   5   4 -10       38.19       43.86      2.21 o 
   6   4 -10        3.52        2.62      0.83 o 
   7   4 -10       31.51       35.17      2.21 o 
   8   4 -10        2.49        1.79      0.97 o 
   9   4 -10       10.36        9.38      1.66 o 
  10   4 -10       10.72       10.48      1.52 o 
  -7   5 -10        4.02        3.69      0.76 o 
  -6   5 -10        9.96       12.02      1.38 o 
  -5   5 -10        1.22        2.24      0.73 o 
  -4   5 -10       24.26       26.29      1.29 o 
  -3   5 -10       54.94       51.84      1.42 o 
  -2   5 -10       22.57       23.56      0.86 o 
  -1   5 -10      112.67      106.52      2.04 o 
   0   5 -10      166.95      161.19      2.85 o 
   1   5 -10      155.61      149.30      2.39 o 
   2   5 -10      224.49      218.53      2.91 o 
   3   5 -10       91.58       90.54      1.52 o 
   4   5 -10       23.58       23.91      1.08 o 
   5   5 -10       32.86       32.04      1.27 o 
   6   5 -10       12.34       14.34      1.38 o 
   7   5 -10        0.45        0.41      0.83 o 
   8   5 -10        1.05       -0.41      0.97 o 
   9   5 -10        4.88        4.41      1.24 o 
  10   5 -10        8.66        8.14      1.52 o 
  -6   6 -10       15.56       16.60      1.31 o 
  -5   6 -10        1.15        0.62      0.90 o 
  -4   6 -10        1.87        2.80      0.73 o 
  -3   6 -10        1.00        0.92      0.34 o 
  -2   6 -10        6.72        5.93      0.58 o 
  -1   6 -10        2.70        2.50      0.59 o 
   0   6 -10       13.60       12.23      0.77 o 
   1   6 -10       61.33       56.79      1.49 o 
   2   6 -10        7.80        6.39      0.61 o 
   3   6 -10        9.14        8.55      0.56 o 
   4   6 -10       10.18        8.10      0.63 o 
   5   6 -10       24.31       25.73      1.26 o 
   6   6 -10        2.13        3.17      0.97 o 
   7   6 -10        3.08        1.79      0.83 o 
   8   6 -10        8.18        5.66      1.10 o 
   9   6 -10        8.76        9.24      1.52 o 
  -6   7 -10        4.69        5.40      0.92 o 
  -5   7 -10        6.05        7.13      1.02 o 
  -4   7 -10        2.93        2.83      0.78 o 
  -3   7 -10       10.81       11.76      0.87 o 
  -2   7 -10        0.17        0.41      0.38 o 
  -1   7 -10        9.41       11.07      1.38 o 
   0   7 -10       40.74       34.73      1.56 o 
   1   7 -10       41.80       35.78      1.27 o 
   2   7 -10       22.88       20.51      0.97 o 
   3   7 -10        5.75        5.53      0.55 o 
   4   7 -10       25.05       21.11      0.97 o 
   5   7 -10        3.53        2.91      0.56 o 
   6   7 -10        2.29        2.33      0.63 o 
   7   7 -10        0.20       -0.97      0.97 o 
   8   7 -10        8.69        8.00      1.38 o 
  -5   8 -10        8.19        8.94      1.07 o 
  -4   8 -10        7.27        6.64      1.17 o 
  -3   8 -10        1.38        0.69      0.48 o 
  -2   8 -10        4.58        6.00      1.72 o 
  -1   8 -10       17.34       15.79      1.22 o 
   0   8 -10        0.53        0.69      0.83 o 
   1   8 -10       24.72       25.70      1.41 o 
   2   8 -10        7.93        8.58      0.71 o 
   3   8 -10        9.82       10.22      1.07 o 
   4   8 -10       19.43       20.27      1.31 o 
   5   8 -10        4.15        5.46      0.88 o 
   6   8 -10       14.34       17.18      1.19 o 
   7   8 -10        5.30        4.69      0.97 o 
   8   8 -10        2.61        2.21      0.97 o 
  -4   9 -10        3.83        3.33      0.73 o 
  -3   9 -10       12.23        9.47      0.87 o 
  -2   9 -10        6.39        7.55      0.92 o 
  -1   9 -10        6.34        5.54      0.83 o 
   0   9 -10       24.06       25.68      2.55 o 
   1   9 -10       24.88       26.13      1.51 o 
   2   9 -10       34.16       36.47      3.03 o 
   3   9 -10        0.14       -0.57      0.63 o 
   4   9 -10        7.09        7.12      1.03 o 
   5   9 -10       31.10       30.41      1.86 o 
   6   9 -10        3.56        5.38      1.24 o 
   7   9 -10       24.76       23.36      1.41 o 
  -3  10 -10        2.85        0.95      0.65 o 
  -2  10 -10        3.19        4.31      0.82 o 
  -1  10 -10        5.05        6.03      0.92 o 
   0  10 -10       28.69       27.18      1.56 o 
   1  10 -10       18.66       20.33      1.41 o 
   2  10 -10        8.47        8.33      1.02 o 
   3  10 -10       10.36        9.79      1.07 o 
   4  10 -10        5.84        5.99      0.97 o 
   5  10 -10        9.13        9.84      1.12 o 
   0  11 -10       23.43       26.34      1.66 o 
   1  11 -10        7.16        8.11      1.12 o 
   2  11 -10        0.35        0.21      0.68 o 
   3  11 -10        8.60       11.78      1.38 o 
  -8   1  -9        9.37       10.23      1.59 o 
  -7   1  -9       31.17       33.43      1.61 o 
  -6   1  -9        1.50        0.55      0.59 o 
  -5   1  -9        5.91        7.76      0.77 o 
  -4   1  -9        6.14        8.83      0.51 o 
  -3   1  -9       14.74       13.98      0.60 o 
  -2   1  -9        5.47        5.97      0.54 o 
  -1   1  -9       68.31       70.55      1.14 o 
   0   1  -9       89.65       84.69      1.35 o 
   1   1  -9       96.87      101.51      2.40 o 
   2   1  -9       28.70       27.44      0.76 o 
   3   1  -9       10.30       10.71      0.53 o 
   4   1  -9        0.11        0.00      0.28 o 
   5   1  -9       13.74       12.83      1.10 o 
   6   1  -9       19.71       17.10      1.52 o 
   7   1  -9       44.92       41.52      2.34 o 
   8   1  -9       48.04       46.07      2.48 o 
   9   1  -9       14.75       14.65      1.52 o 
  10   1  -9        6.96        5.75      0.92 o 
  11   1  -9       30.70       31.21      1.86 o 
  -8   2  -9        8.40        6.07      1.38 o 
  -7   2  -9       23.44       22.34      1.31 o 
  -6   2  -9       23.31       19.51      1.09 o 
  -5   2  -9       19.56       20.98      0.93 o 
  -4   2  -9       15.23       13.24      0.64 o 
  -3   2  -9      108.27       95.97      1.52 o 
  -2   2  -9       60.15       57.11      1.09 o 
  -1   2  -9       11.57       10.45      0.59 o 
   0   2  -9      102.81       99.77      2.26 o 
   1   2  -9       63.12       63.00      1.20 o 
   2   2  -9       31.29       30.37      1.17 o 
   3   2  -9       58.85       57.65      2.07 o 
   6   2  -9       97.53       99.03      3.31 o 
   9   2  -9        0.93       -0.97      0.97 o 
  10   2  -9        5.73        4.97      1.10 o 
  11   2  -9       14.69        9.38      1.79 o 
  -8   3  -9        1.29       -0.55      1.10 o 
  -7   3  -9       30.55       35.60      1.59 o 
  -6   3  -9       11.29       10.86      0.98 o 
  -5   3  -9       14.17       14.05      1.17 o 
  -4   3  -9       55.26       54.17      1.35 o 
  -3   3  -9       75.74       76.03      1.18 o 
  -2   3  -9      121.34      121.12      1.47 o 
  -1   3  -9      188.90      185.00      3.13 o 
   0   3  -9       41.70       42.61      0.83 o 
   1   3  -9      133.67      128.26      2.73 o 
   2   3  -9       74.04       72.64      3.38 o 
   3   3  -9       41.11       42.43      1.09 o 
   4   3  -9      300.26      290.48      5.38 o 
   6   3  -9       73.48       74.34      2.90 o 
   7   3  -9       15.72       13.79      1.38 o 
   8   3  -9       68.40       72.55      3.17 o 
   9   3  -9        5.60        6.34      1.24 o 
  10   3  -9        8.36        8.00      1.38 o 
  11   3  -9       27.24       28.14      2.34 o 
  -8   4  -9       19.50       21.37      1.41 o 
  -7   4  -9        4.17        4.48      0.76 o 
  -6   4  -9       68.01       65.17      2.19 o 
  -5   4  -9       15.79       16.56      0.89 o 
  -4   4  -9       75.87       75.50      1.74 o 
  -3   4  -9       72.73       77.99      2.10 o 
  -2   4  -9       35.68       35.71      0.94 o 
  -1   4  -9      223.89      222.30      2.78 o 
   0   4  -9      629.93      609.33      5.18 o 
   1   4  -9      145.65      143.75      2.85 o 
   2   4  -9      208.20      206.80      2.57 o 
   3   4  -9      439.37      423.86      4.06 o 
   4   4  -9      123.31      119.95      2.29 o 
   5   4  -9      118.55      111.17      3.45 o 
   6   4  -9      253.69      245.65      5.38 o 
   7   4  -9        2.58        2.07      0.83 o 
   8   4  -9       42.59       41.65      2.48 o 
   9   4  -9       17.49       17.24      1.79 o 
  10   4  -9       13.32       13.10      1.66 o 
  -7   5  -9        2.81        2.76      0.68 o 
  -6   5  -9        3.54        2.60      0.73 o 
  -5   5  -9       21.59       20.71      1.27 o 
  -4   5  -9       89.77       87.04      1.97 o 
  -3   5  -9        6.47        6.13      0.67 o 
  -2   5  -9       44.69       42.20      0.97 o 
  -1   5  -9       99.44       98.50      1.86 o 
   0   5  -9      590.75      590.82      5.17 o 
   1   5  -9       79.89       78.64      1.61 o 
   2   5  -9      121.52      118.97      2.45 o 
   3   5  -9      189.23      170.71      2.52 o 
   4   5  -9       33.21       24.66      0.98 o 
   5   5  -9       57.33       59.89      1.65 o 
   6   5  -9       68.39       60.00      2.62 o 
   7   5  -9       14.29       13.10      1.38 o 
   8   5  -9       26.28       25.65      1.93 o 
   9   5  -9       11.46       12.28      1.66 o 
  10   5  -9        7.90        8.97      1.38 o 
  -7   6  -9       15.48       14.81      1.22 o 
  -6   6  -9       23.40       23.30      1.51 o 
  -5   6  -9       13.80       13.31      1.12 o 
  -4   6  -9       28.92       33.81      1.56 o 
  -3   6  -9       23.66       22.75      0.82 o 
  -2   6  -9       20.73       19.11      1.17 o 
  -1   6  -9       83.19       82.16      1.78 o 
   0   6  -9      162.58      164.22      2.49 o 
   1   6  -9       69.31       62.87      2.27 o 
   2   6  -9        9.91       11.68      0.74 o 
   3   6  -9      137.72      129.51      1.91 o 
   4   6  -9        2.94        3.20      0.56 o 
   5   6  -9       64.74       65.60      1.94 o 
   6   6  -9       55.66       57.24      2.62 o 
   7   6  -9        3.70        5.38      1.10 o 
   8   6  -9       18.51       19.59      1.79 o 
   9   6  -9       49.19       50.07      2.90 o 
  -6   7  -9        5.53        5.37      0.82 o 
  -5   7  -9        8.79        9.85      1.02 o 
  -4   7  -9       14.92       13.90      1.42 o 
  -3   7  -9       22.77       23.96      1.09 o 
  -2   7  -9       70.90       72.98      1.80 o 
  -1   7  -9       88.47       91.12      2.39 o 
   0   7  -9       35.38       36.07      1.56 o 
   1   7  -9       86.12       81.04      1.77 o 
   2   7  -9       95.78       96.26      1.90 o 
   3   7  -9       99.55       96.96      2.40 o 
   4   7  -9        9.27        9.22      0.69 o 
   5   7  -9       44.91       46.82      2.28 o 
   6   7  -9       57.69       62.41      3.10 o 
   7   7  -9        2.12        2.07      0.83 o 
   8   7  -9       69.02       69.52      3.31 o 
   9   7  -9        0.55        1.79      0.97 o 
  -6   8  -9        4.35        4.64      1.38 o 
  -5   8  -9        9.48       10.96      1.12 o 
  -4   8  -9       29.23       26.97      1.24 o 
  -3   8  -9       22.48       22.46      1.13 o 
  -2   8  -9        4.88        3.64      0.63 o 
  -1   8  -9       72.40       70.49      2.19 o 
   0   8  -9        2.52        0.48      0.59 o 
   1   8  -9        2.74        3.00      1.10 o 
   2   8  -9       23.97       26.53      1.41 o 
   3   8  -9       32.02       32.63      3.38 o 
   4   8  -9        2.68        1.82      0.63 o 
   5   8  -9       24.25       26.13      1.36 o 
   6   8  -9       59.10       66.00      2.18 o 
   7   8  -9       32.54       36.73      1.66 o 
   8   8  -9       70.55       71.03      3.45 o 
  -5   9  -9        1.76        2.00      0.90 o 
  -4   9  -9        5.30        4.50      0.68 o 
  -3   9  -9       27.87       28.83      1.27 o 
  -2   9  -9       12.86       10.88      0.87 o 
  -1   9  -9        7.20        6.34      0.69 o 
   0   9  -9        5.64        3.94      0.68 o 
   1   9  -9       16.33       14.97      1.17 o 
   2   9  -9        8.59        9.74      0.98 o 
   3   9  -9        5.05        5.06      0.78 o 
   4   9  -9       14.76       13.22      1.93 o 
   5   9  -9        3.61        3.45      0.97 o 
   6   9  -9        1.12        1.86      0.68 o 
   7   9  -9        8.01        8.77      0.96 o 
  -4  10  -9       13.19       11.83      1.29 o 
  -3  10  -9        1.29        1.00      0.52 o 
  -2  10  -9        0.22        0.02      0.50 o 
  -1  10  -9        9.21        9.36      1.08 o 
   0  10  -9       11.68       13.63      1.17 o 
   1  10  -9        2.56        2.52      0.73 o 
   2  10  -9        4.15        4.48      0.78 o 
   3  10  -9        8.71        8.19      0.96 o 
   4  10  -9        7.54        8.16      1.02 o 
   5  10  -9        5.74        6.24      1.38 o 
   6  10  -9        9.68       10.76      1.52 o 
  -2  11  -9        0.94        0.69      0.56 o 
  -1  11  -9       25.85       27.93      1.66 o 
   0  11  -9       30.80       29.72      1.66 o 
   1  11  -9       19.95       22.41      1.51 o 
   2  11  -9        0.81        0.83      0.78 o 
   3  11  -9        4.58        4.78      0.88 o 
   4  11  -9        0.87        0.52      0.73 o 
   5  11  -9       17.43       17.93      1.41 o 
  -9   0  -8       13.30       14.13      1.22 o 
  -8   0  -8      164.73      174.95      3.72 o 
  -7   0  -8       21.93       20.38      1.22 o 
  -6   0  -8       45.80       48.55      2.48 o 
  -5   0  -8      329.47      310.20      6.21 o 
  -4   0  -8       64.86       54.50      2.00 o 
  -3   0  -8      253.21      240.22      5.66 o 
  -2   0  -8      129.48      112.63      2.14 o 
  -1   0  -8       20.73       24.95      0.92 o 
   0   0  -8      314.80      335.24      3.67 o 
   1   0  -8      456.12      467.44      5.93 o 
   2   0  -8       38.71       45.24      1.38 o 
   3   0  -8      188.18      193.93      3.31 o 
   5   0  -8       45.22       37.79      1.93 o 
   6   0  -8        2.39        1.93      0.83 o 
   7   0  -8      380.45      330.06      6.90 o 
   8   0  -8      160.10      129.93      4.55 o 
   9   0  -8       10.44       14.48      1.66 o 
  10   0  -8       95.35       88.83      4.00 o 
  11   0  -8      103.42      107.86      4.41 o 
  -9   1  -8        6.34        6.08      0.88 o 
  -8   1  -8      113.22      123.20      2.52 o 
  -7   1  -8       13.68       12.10      0.84 o 
  -6   1  -8        4.50        5.24      0.48 o 
  -5   1  -8      166.32      161.66      2.04 o 
  -4   1  -8      145.09      152.72      2.10 o 
  -3   1  -8       16.08       12.70      0.66 o 
  -2   1  -8      222.44      221.33      2.15 o 
  -1   1  -8      225.73      217.43      2.35 o 
   0   1  -8       37.87       43.25      0.93 o 
   1   1  -8      545.61      533.55      4.61 o 
   2   1  -8      347.12      360.12      3.44 o 
   3   1  -8      254.05      243.58      3.45 o 
   4   1  -8      178.16      174.89      3.86 o 
   5   1  -8       64.68       67.45      2.48 o 
   6   1  -8       49.28       48.69      2.34 o 
   7   1  -8      237.57      249.86      3.95 o 
   8   1  -8       17.36       16.97      1.66 o 
   9   1  -8       75.68       77.38      3.45 o 
  10   1  -8        2.21        3.03      0.73 o 
  11   1  -8       35.02       32.81      2.21 o 
  -9   2  -8        0.04        0.28      0.97 o 
  -8   2  -8       26.58       30.12      1.79 o 
  -7   2  -8       29.94       32.64      1.16 o 
  -6   2  -8       36.34       37.01      1.00 o 
  -5   2  -8       86.48       83.76      1.29 o 
  -4   2  -8       24.94       22.24      0.60 o 
  -3   2  -8       20.97       20.20      0.67 o 
  -2   2  -8      113.50      116.04      1.32 o 
  -1   2  -8      647.26      656.28      4.22 o 
   0   2  -8       57.44       56.27      1.62 o 
   1   2  -8      537.64      532.46      4.60 o 
   2   2  -8       99.81       92.18      2.28 o 
   3   2  -8       22.01       21.37      0.60 o 
   4   2  -8      174.97      183.72      4.00 o 
   6   2  -8       92.19       94.76      3.17 o 
   7   2  -8       76.41       78.76      3.03 o 
   9   2  -8       82.97       78.62      3.45 o 
  10   2  -8       10.00        7.72      1.38 o 
  11   2  -8       31.00       29.10      2.62 o 
  -8   3  -8        5.38        6.07      1.38 o 
  -7   3  -8       13.40       12.61      1.02 o 
  -6   3  -8       32.82       34.61      1.51 o 
  -5   3  -8       56.47       54.85      1.40 o 
  -4   3  -8      103.65       85.56      1.58 o 
  -3   3  -8      104.77       98.50      1.64 o 
  -2   3  -8      141.68      140.62      1.52 o 
  -1   3  -8      432.78      411.42      7.19 o 
   0   3  -8      339.90      324.52      2.54 o 
   1   3  -8       85.79       80.55      1.29 o 
   2   3  -8       79.19       74.87      1.15 o 
   4   3  -8       90.55       85.24      2.62 o 
   5   3  -8      103.23      101.24      3.03 o 
   6   3  -8       57.54       54.76      2.34 o 
   8   3  -8       44.11       47.17      2.48 o 
   9   3  -8       87.06       90.07      3.59 o 
  10   3  -8       19.08       21.10      2.07 o 
  11   3  -8       23.81       29.24      2.34 o 
  -8   4  -8       20.64       20.05      1.36 o 
  -7   4  -8        5.13        5.46      1.10 o 
  -6   4  -8       18.29       18.51      2.41 o 
  -5   4  -8       25.67       23.03      1.10 o 
  -4   4  -8      140.42      137.61      2.07 o 
  -3   4  -8      140.09      139.91      1.83 o 
  -2   4  -8      270.87      261.07      2.30 o 
  -1   4  -8       51.56       46.16      2.69 o 
   0   4  -8      897.48      858.26      6.34 o 
   1   4  -8      364.26      349.33      3.45 o 
   2   4  -8      178.98      170.42      2.29 o 
   3   4  -8      207.54      214.97      2.50 o 
   4   4  -8      470.49      444.52      3.99 o 
   5   4  -8       79.21       79.03      2.76 o 
   6   4  -8       82.94       77.10      2.90 o 
   7   4  -8       66.58       65.52      2.76 o 
   8   4  -8       30.45       30.07      2.07 o 
   9   4  -8       21.73       20.69      1.93 o 
  10   4  -8       17.37       17.38      1.79 o 
  11   4  -8       24.15       27.86      2.34 o 
  -8   5  -8        5.52        5.71      1.45 o 
  -7   5  -8        2.58        1.79      0.97 o 
  -6   5  -8       37.89       36.21      1.66 o 
  -5   5  -8        4.11        2.76      0.68 o 
  -4   5  -8       22.84       22.89      0.80 o 
  -3   5  -8        3.29        2.96      0.37 o 
  -2   5  -8       80.59       77.93      2.24 o 
  -1   5  -8      235.62      228.58      3.65 o 
   0   5  -8       52.49       55.36      1.33 o 
   1   5  -8      206.42      194.82      1.97 o 
   2   5  -8      113.74      108.78      2.56 o 
   3   5  -8      325.73      291.71      3.80 o 
   4   5  -8      193.30      182.36      2.34 o 
   5   5  -8      202.80      200.29      3.54 o 
   6   5  -8      224.70      213.51      5.10 o 
   7   5  -8       36.34       36.55      2.21 o 
   8   5  -8       21.28       21.52      1.79 o 
   9   5  -8        7.77        8.14      1.52 o 
  10   5  -8        1.77        1.24      1.10 o 
  -7   6  -8        3.63        2.88      0.73 o 
  -6   6  -8       13.65       14.84      1.45 o 
  -5   6  -8        2.04        1.61      0.63 o 
  -4   6  -8       32.51       31.84      1.13 o 
  -3   6  -8       36.90       36.11      0.98 o 
  -2   6  -8       20.20       19.98      0.89 o 
  -1   6  -8       24.08       24.29      1.45 o 
   0   6  -8      160.24      155.93      2.33 o 
   1   6  -8       66.06       58.46      1.78 o 
   2   6  -8       30.95       26.32      0.74 o 
   3   6  -8       20.12       18.45      0.85 o 
   4   6  -8        3.50        2.11      0.35 o 
   5   6  -8       27.03       24.97      1.22 o 
   6   6  -8       15.59       17.07      1.02 o 
   7   6  -8      107.93      104.55      3.72 o 
   8   6  -8        1.46        1.24      0.83 o 
   9   6  -8        6.35        4.97      1.24 o 
  10   6  -8        4.35        2.90      1.10 o 
  -7   7  -8        5.91        6.75      0.92 o 
  -6   7  -8        0.87        1.10      0.68 o 
  -5   7  -8        8.19        8.65      0.92 o 
  -4   7  -8       15.87       14.45      0.85 o 
  -3   7  -8        0.96        0.71      0.45 o 
  -2   7  -8       22.49       22.18      1.01 o 
  -1   7  -8       86.98       88.37      2.29 o 
   0   7  -8       56.65       52.39      1.76 o 
   1   7  -8        6.54        5.83      0.63 o 
   2   7  -8       19.68       19.31      1.24 o 
   3   7  -8       21.71       17.44      0.66 o 
   4   7  -8        8.18        5.47      0.76 o 
   5   7  -8        7.21        7.13      1.03 o 
   6   7  -8        4.08        4.28      0.68 o 
   7   7  -8        3.66        4.69      0.78 o 
   8   7  -8       44.12       46.48      2.62 o 
   9   7  -8        2.05        0.83      0.83 o 
  -6   8  -8        1.68        2.07      0.68 o 
  -5   8  -8        1.70        1.57      0.63 o 
  -4   8  -8       28.99       29.64      1.43 o 
  -3   8  -8        0.11       -0.03      0.45 o 
  -2   8  -8       11.97       14.28      0.90 o 
  -1   8  -8       42.53       42.05      2.08 o 
   0   8  -8       11.69       13.64      1.02 o 
   1   8  -8        4.23        4.70      0.73 o 
   2   8  -8       34.31       35.16      1.56 o 
   3   8  -8        8.40        9.91      0.92 o 
   4   8  -8       18.22       17.31      1.17 o 
   5   8  -8       11.05       12.41      1.72 o 
   6   8  -8        5.98        5.86      0.76 o 
   7   8  -8       37.12       36.04      1.66 o 
   8   8  -8        7.45        8.55      1.52 o 
   9   8  -8       13.51       12.41      1.66 o 
  -6   9  -8        2.19        3.23      0.86 o 
  -5   9  -8       30.60       33.02      2.00 o 
  -4   9  -8        0.67        0.77      0.55 o 
  -3   9  -8       22.88       24.74      1.19 o 
  -2   9  -8       54.03       53.47      1.67 o 
  -1   9  -8        8.83        6.65      0.75 o 
   0   9  -8       39.67       36.67      2.02 o 
   1   9  -8       30.07       27.73      1.46 o 
   2   9  -8        1.51        2.12      0.63 o 
   3   9  -8       12.33       10.34      1.02 o 
   4   9  -8       42.67       44.93      1.85 o 
   5   9  -8       20.85       20.52      1.22 o 
   6   9  -8       17.88       17.08      1.17 o 
   7   9  -8       60.38       64.70      2.24 o 
   8   9  -8       12.32       12.76      1.12 o 
  -5  10  -8        8.67        9.78      1.02 o 
  -4  10  -8       25.28       25.65      1.25 o 
  -3  10  -8        0.20        0.41      0.56 o 
  -2  10  -8       29.18       30.28      1.35 o 
  -1  10  -8        2.90        3.07      0.61 o 
   0  10  -8       22.53       22.67      1.37 o 
   1  10  -8       18.92       21.26      1.37 o 
   2  10  -8        4.50        1.92      0.73 o 
   3  10  -8       11.15       13.50      1.12 o 
   4  10  -8        8.00       12.32      1.12 o 
   5  10  -8        5.35        4.14      1.10 o 
   6  10  -8        1.01        0.70      0.63 o 
   7  10  -8       43.61       42.53      1.90 o 
  -3  11  -8        2.73        1.76      0.66 o 
  -2  11  -8       14.35       15.73      1.01 o 
  -1  11  -8       16.66       16.35      1.03 o 
   0  11  -8        8.08        9.99      1.12 o 
   1  11  -8       32.90       34.16      1.76 o 
   2  11  -8        6.49        9.41      0.98 o 
   3  11  -8        0.64        1.00      0.73 o 
   4  11  -8        7.09        8.15      0.98 o 
   5  11  -8       14.56       15.67      1.27 o 
  -1  12  -8       23.85       20.45      2.28 o 
   0  12  -8        4.15        5.69      2.28 o 
   1  12  -8       25.69       28.53      1.70 o 
   2  12  -8        5.08        5.06      0.88 o 
   3  12  -8        3.97        4.88      1.03 o 
  -9   1  -7       43.60       42.74      1.51 o 
  -8   1  -7       24.40       23.53      0.98 o 
  -7   1  -7       16.90       19.80      0.69 o 
  -6   1  -7       62.02       64.36      1.15 o 
  -5   1  -7       54.69       47.77      0.92 o 
  -4   1  -7       19.05       18.13      0.51 o 
  -3   1  -7       18.08       20.52      0.57 o 
  -2   1  -7       52.98       60.77      1.01 o 
  -1   1  -7      696.24      709.98      4.37 o 
   0   1  -7      336.53      322.95      2.73 o 
   1   1  -7      489.80      525.14      4.42 o 
   2   1  -7      106.19      114.10      1.66 o 
   3   1  -7       62.01       62.62      2.07 o 
   4   1  -7      122.92      125.65      3.17 o 
   6   1  -7        0.95        0.90      0.49 o 
   7   1  -7       28.65       30.91      1.37 o 
   8   1  -7       44.96       40.26      1.56 o 
   9   1  -7        0.84        0.14      0.69 o 
  10   1  -7        1.91        1.24      0.59 o 
  11   1  -7       29.46       31.65      2.62 o 
  -9   2  -7       13.98       14.65      1.12 o 
  -8   2  -7        3.09        2.03      0.63 o 
  -7   2  -7       55.38       57.45      1.48 o 
  -6   2  -7       13.76       14.22      0.96 o 
  -5   2  -7       11.49       10.40      0.49 o 
  -4   2  -7       22.96       19.80      0.50 o 
  -3   2  -7        8.33        8.78      0.35 o 
  -2   2  -7       70.36       85.33      1.87 o 
  -1   2  -7      521.17      512.26      3.43 o 
   0   2  -7      223.49      234.80      1.95 o 
   1   2  -7        9.59       10.73      0.36 o 
   2   2  -7      143.36      130.99      2.29 o 
   3   2  -7       65.38       77.53      1.17 o 
   4   2  -7       57.20       61.65      2.07 o 
   5   2  -7      112.89      113.51      3.17 o 
   6   2  -7      117.74      110.89      3.31 o 
   7   2  -7       80.89       75.17      2.90 o 
   8   2  -7       77.63       72.48      2.15 o 
   9   2  -7       39.90       38.69      1.66 o 
  10   2  -7       31.77       31.90      1.61 o 
  11   2  -7       32.57       35.00      2.55 o 
  -9   3  -7       19.37       18.94      1.31 o 
  -8   3  -7        3.10        2.85      0.52 o 
  -7   3  -7       11.65       10.56      0.71 o 
  -6   3  -7       99.74      101.09      1.90 o 
  -5   3  -7       35.13       35.66      1.26 o 
  -4   3  -7       65.28       64.95      0.90 o 
  -3   3  -7       97.95       95.86      1.64 o 
  -2   3  -7       21.30       20.79      0.58 o 
  -1   3  -7       95.46       90.14      1.18 o 
   0   3  -7      374.06      396.39      2.91 o 
   1   3  -7        2.92        3.23      0.22 o 
   2   3  -7      125.79      119.16      3.62 o 
   3   3  -7      148.96      144.36      2.41 o 
   4   3  -7       26.38       21.38      1.24 o 
   5   3  -7       26.25       22.62      1.38 o 
   6   3  -7       30.67       30.34      1.79 o 
   7   3  -7      187.68      180.69      4.69 o 
   8   3  -7       21.03       15.86      1.52 o 
   9   3  -7        5.63        4.00      0.97 o 
  10   3  -7       61.92       56.69      3.03 o 
  11   3  -7        6.22        6.21      1.38 o 
  -9   4  -7       27.19       25.85      1.66 o 
  -8   4  -7        5.45        5.52      0.86 o 
  -7   4  -7       68.68       61.72      2.10 o 
  -6   4  -7       70.17       67.92      2.29 o 
  -5   4  -7      127.67      120.02      1.68 o 
  -4   4  -7      154.27      140.75      1.51 o 
  -3   4  -7      111.82      108.76      1.25 o 
  -2   4  -7      128.08      136.43      2.07 o 
  -1   4  -7      114.18      117.89      1.77 o 
   0   4  -7      420.43      414.52      4.01 o 
   1   4  -7       96.32       98.51      1.59 o 
   2   4  -7      653.53      647.69      4.21 o 
   3   4  -7       64.72       58.85      1.16 o 
   4   4  -7       11.38       11.76      1.03 o 
   5   4  -7      713.31      707.05      6.92 o 
   6   4  -7       58.34       50.62      2.34 o 
   7   4  -7      102.83      104.41      3.45 o 
   8   4  -7      197.99      207.44      5.24 o 
   9   4  -7       32.23       33.52      2.21 o 
  10   4  -7       62.73       63.31      3.31 o 
  11   4  -7       44.41       46.90      3.03 o 
  -8   5  -7       23.29       27.22      2.48 o 
  -7   5  -7       33.57       35.17      1.65 o 
  -6   5  -7      146.42      148.23      3.17 o 
  -5   5  -7       63.47       64.17      2.00 o 
  -4   5  -7      248.93      234.63      2.43 o 
  -3   5  -7      246.69      240.89      4.02 o 
  -2   5  -7      300.79      311.95      3.34 o 
  -1   5  -7      290.81      282.48      2.69 o 
   0   5  -7      470.20      464.82      4.16 o 
   1   5  -7      194.79      192.03      3.36 o 
   2   5  -7       60.98       66.85      1.09 o 
   3   5  -7       92.80       73.43      1.51 o 
   4   5  -7      100.45       98.66      1.85 o 
   5   5  -7       44.61       53.12      1.20 o 
   6   5  -7        1.69        2.09      0.90 o 
   7   5  -7      166.92      168.13      4.55 o 
   8   5  -7        4.52        5.10      1.24 o 
   9   5  -7       37.99       34.34      2.34 o 
  10   5  -7       50.69       55.31      3.17 o 
  -8   6  -7        0.21        0.72      0.63 o 
  -7   6  -7       14.63       16.41      1.17 o 
  -6   6  -7       17.74       16.84      1.17 o 
  -5   6  -7       60.98       58.85      1.83 o 
  -4   6  -7      271.28      262.65      3.98 o 
  -3   6  -7       19.86       18.12      1.05 o 
  -2   6  -7        6.91        5.33      0.53 o 
  -1   6  -7       34.82       33.61      1.99 o 
   0   6  -7      369.32      355.82      5.53 o 
   1   6  -7       74.78       75.25      1.13 o 
   2   6  -7      125.99      123.09      2.29 o 
   3   6  -7      240.71      231.45      2.59 o 
   4   6  -7       56.25       56.70      1.73 o 
   5   6  -7       93.37       96.81      2.69 o 
   6   6  -7       41.35       44.18      1.61 o 
   7   6  -7      180.31      180.55      4.83 o 
   8   6  -7       37.25       39.31      2.48 o 
   9   6  -7        5.37        6.21      1.24 o 
  10   6  -7       18.26       20.28      2.07 o 
  -8   7  -7        4.89        5.20      0.88 o 
  -7   7  -7       14.69       16.66      2.07 o 
  -6   7  -7       36.97       38.21      1.76 o 
  -5   7  -7       15.40       17.00      0.93 o 
  -4   7  -7       49.98       49.51      1.45 o 
  -3   7  -7       43.89       44.69      1.33 o 
  -2   7  -7       92.02       87.25      1.83 o 
  -1   7  -7        8.21        7.83      0.66 o 
   0   7  -7       63.61       59.76      1.88 o 
   1   7  -7        7.60        5.13      1.17 o 
   2   7  -7       17.27       16.52      0.59 o 
   3   7  -7       85.40       96.26      2.66 o 
   4   7  -7       48.28       41.12      2.14 o 
   5   7  -7       31.92       31.25      1.31 o 
   6   7  -7       26.69       28.50      1.31 o 
   7   7  -7       27.83       29.55      1.72 o 
   8   7  -7       12.09       11.45      1.52 o 
   9   7  -7       28.55       28.14      2.21 o 
  10   7  -7       27.71       26.21      2.21 o 
  -7   8  -7       22.55       24.62      1.86 o 
  -6   8  -7       42.70       42.80      1.90 o 
  -5   8  -7       17.07       18.66      1.19 o 
  -4   8  -7        3.81        3.61      0.53 o 
  -3   8  -7       29.26       25.54      1.06 o 
  -2   8  -7       47.93       44.45      1.38 o 
  -1   8  -7      242.85      234.52      4.04 o 
   0   8  -7       13.73       17.73      1.07 o 
   1   8  -7       24.55       19.69      1.12 o 
   2   8  -7      126.47      104.57      2.54 o 
   3   8  -7       44.45       49.32      1.97 o 
   4   8  -7       24.81       21.14      1.06 o 
   5   8  -7      103.66       97.09      2.38 o 
   6   8  -7       39.27       36.59      1.51 o 
   7   8  -7       17.31       17.11      1.52 o 
   8   8  -7       52.03       52.85      1.94 o 
   9   8  -7       16.73       17.24      1.79 o 
  -6   9  -7       14.28       14.68      1.31 o 
  -5   9  -7       11.47       12.24      0.89 o 
  -4   9  -7        0.49        0.11      0.49 o 
  -3   9  -7       40.94       38.98      1.40 o 
  -2   9  -7       39.00       38.83      1.35 o 
  -1   9  -7        0.07        0.43      0.53 o 
   0   9  -7      110.33      100.40      3.68 o 
   1   9  -7       25.86       25.24      1.37 o 
   2   9  -7       18.56       15.74      1.52 o 
   3   9  -7       44.86       48.87      1.85 o 
   4   9  -7        6.01        5.14      0.66 o 
   5   9  -7        4.63        7.03      0.76 o 
   6   9  -7       34.63       37.05      1.61 o 
   7   9  -7       16.78       16.98      1.17 o 
   8   9  -7        4.86        6.13      0.82 o 
  -5  10  -7        0.98        0.94      0.55 o 
  -4  10  -7        1.37        0.86      0.53 o 
  -3  10  -7        5.65        7.73      0.74 o 
  -2  10  -7       13.70       15.82      0.98 o 
  -1  10  -7        1.89        2.18      0.48 o 
   0  10  -7       23.77       22.11      1.06 o 
   1  10  -7        3.25        4.14      0.76 o 
   2  10  -7        5.38        4.83      0.78 o 
   3  10  -7        5.04        5.51      0.82 o 
   4  10  -7       10.74       10.62      1.38 o 
   5  10  -7        5.50        5.23      0.73 o 
   6  10  -7        7.78        7.03      1.17 o 
   7  10  -7       17.74       18.49      1.27 o 
  -4  11  -7       17.36       17.58      1.11 o 
  -3  11  -7        1.10        1.38      0.58 o 
  -2  11  -7        2.67        3.33      0.66 o 
  -1  11  -7       11.66       11.24      0.90 o 
   0  11  -7       53.82       56.96      1.75 o 
   1  11  -7        0.99        3.14      0.82 o 
   2  11  -7        4.92        3.45      1.59 o 
   3  11  -7        0.89        1.60      1.38 o 
   4  11  -7        0.34        0.28      0.68 o 
   5  11  -7       21.00       23.17      2.07 o 
   6  11  -7        9.26        8.94      0.98 o 
  -2  12  -7       13.38       15.27      1.06 o 
  -1  12  -7       14.31       15.79      1.06 o 
   0  12  -7        3.53        4.80      0.76 o 
   1  12  -7        3.73        3.47      0.76 o 
   2  12  -7        2.60        4.58      0.86 o 
   3  12  -7        1.87        3.21      0.82 o 
   4  12  -7        9.46       10.21      1.07 o 
 -10   0  -6       64.19       60.69      3.17 o 
  -9   0  -6        3.43        2.52      0.73 o 
  -8   0  -6      237.04      238.03      4.62 o 
  -7   0  -6       58.14       54.38      1.80 o 
  -6   0  -6        5.07        5.35      0.50 o 
  -5   0  -6      276.30      260.66      2.95 o 
  -4   0  -6      436.26      430.14      5.00 o 
  -3   0  -6     1766.32     1825.62     19.03 o 
  -2   0  -6     1613.31     1629.22     26.07 o 
  -1   0  -6     2481.73     2664.77     24.83 o 
   0   0  -6     1498.85     1449.35     14.48 o 
   1   0  -6      900.33      891.98      9.38 o 
   2   0  -6       81.65      106.62      2.07 o 
   3   0  -6     1524.78     1581.49     16.55 o 
   4   0  -6     1184.47     1198.73     13.10 o 
   5   0  -6      225.98      213.93      4.55 o 
   6   0  -6      273.99      280.82      5.38 o 
   7   0  -6      328.87      324.82      6.21 o 
   8   0  -6      101.38      102.34      3.59 o 
   9   0  -6      144.88      135.72      4.28 o 
  10   0  -6       28.83       26.48      2.07 o 
  11   0  -6        6.75        7.31      1.24 o 
 -10   1  -6       57.09       57.45      1.83 o 
  -9   1  -6       16.59       16.31      1.01 o 
  -8   1  -6       13.90       15.06      0.90 o 
  -7   1  -6       98.00       96.13      1.46 o 
  -6   1  -6       27.58       26.15      0.73 o 
  -5   1  -6       26.34       24.73      0.64 o 
  -4   1  -6      321.92      320.73      2.40 o 
  -3   1  -6      270.69      287.42      2.75 o 
  -2   1  -6      276.16      251.25      2.57 o 
  -1   1  -6      156.54      156.71      1.51 o 
   0   1  -6       19.89       19.21      0.55 o 
   1   1  -6     1061.23     1069.45      7.59 o 
   2   1  -6      194.07      203.98      4.00 o 
   4   1  -6      400.26      370.48      5.79 o 
   5   1  -6      102.86      102.36      2.97 o 
   6   1  -6      347.78      345.68      4.90 o 
   7   1  -6      131.46      132.80      4.00 o 
   8   1  -6       56.04       57.52      2.62 o 
   9   1  -6       53.17       51.31      2.62 o 
  10   1  -6       37.42       37.41      1.66 o 
  11   1  -6       10.82        9.67      0.98 o 
 -10   2  -6        1.04        1.34      0.55 o 
  -9   2  -6        9.08        8.87      0.82 o 
  -8   2  -6       29.11       30.04      0.99 o 
  -7   2  -6       19.98       17.92      0.82 o 
  -6   2  -6       75.31       74.35      1.23 o 
  -5   2  -6      268.91      250.12      2.51 o 
  -4   2  -6       66.07       64.36      0.83 o 
  -3   2  -6       60.36       58.74      0.72 o 
  -2   2  -6       54.15       56.87      2.49 o 
  -1   2  -6      273.49      276.97      2.47 o 
   0   2  -6       11.73        8.53      0.29 o 
   1   2  -6      105.65      105.73      1.13 o 
   2   2  -6      137.39      128.31      1.44 o 
   3   2  -6      201.07      192.82      3.59 o 
   4   2  -6       97.78      101.52      2.62 o 
   5   2  -6       44.18       45.65      1.93 o 
   6   2  -6      190.40      184.20      3.02 o 
   7   2  -6       24.85       26.87      1.79 o 
   8   2  -6      111.78      108.24      2.76 o 
   9   2  -6       55.69       53.28      1.90 o 
  10   2  -6       46.80       46.77      2.62 o 
  11   2  -6        9.02        8.94      0.98 o 
  -9   3  -6        5.15        6.75      2.07 o 
  -8   3  -6       28.56       28.44      1.11 o 
  -7   3  -6       36.38       37.03      1.22 o 
  -6   3  -6       34.14       35.26      1.11 o 
  -5   3  -6      245.39      222.22      3.15 o 
  -4   3  -6       33.60       28.48      0.62 o 
  -3   3  -6       22.57       20.68      0.47 o 
  -2   3  -6       75.28       77.43      0.77 o 
  -1   3  -6      475.32      477.81      2.90 o 
   0   3  -6       44.97       45.99      2.41 o 
   1   3  -6      113.65      118.44      1.35 o 
   2   3  -6      168.69      154.64      2.69 o 
   3   3  -6      259.36      284.64      6.55 o 
   4   3  -6      132.34      142.34      3.17 o 
   5   3  -6       33.25       35.72      1.66 o 
   7   3  -6      102.24       94.34      3.17 o 
   8   3  -6       25.47       25.52      1.79 o 
   9   3  -6       55.55       57.65      2.76 o 
  10   3  -6      108.76      116.41      4.28 o 
  11   3  -6       33.99       33.65      2.48 o 
  -9   4  -6        0.10        0.39      0.51 o 
  -8   4  -6       32.35       36.83      1.29 o 
  -7   4  -6       84.14       77.49      1.74 o 
  -6   4  -6       23.87       25.23      0.99 o 
  -5   4  -6      409.63      403.88      2.87 o 
  -4   4  -6      185.86      173.10      1.65 o 
  -3   4  -6       16.21       14.84      0.79 o 
  -2   4  -6       60.68       62.46      0.93 o 
  -1   4  -6      720.46      739.47      5.75 o 
   0   4  -6      291.72      280.38      2.41 o 
   1   4  -6      456.42      442.72      3.04 o 
   2   4  -6       87.83       93.81      1.39 o 
   3   4  -6      194.51      188.96      2.37 o 
   4   4  -6      581.13      546.61      7.86 o 
   5   4  -6       48.88       46.72      1.41 o 
   6   4  -6     1237.28     1263.84     15.17 o 
   7   4  -6       63.14       59.17      2.62 o 
   8   4  -6       58.30       59.03      2.76 o 
   9   4  -6       75.26       70.48      3.17 o 
  10   4  -6      174.06      180.82      5.52 o 
  11   4  -6        1.20        1.24      1.10 o 
  -9   5  -6       10.83       10.74      1.12 o 
  -8   5  -6        0.99        1.46      1.38 o 
  -7   5  -6       30.97       31.09      1.15 o 
  -6   5  -6       43.01       43.59      1.70 o 
  -5   5  -6       29.71       31.04      1.22 o 
  -4   5  -6       34.80       32.73      0.82 o 
  -3   5  -6      166.96      164.79      1.89 o 
  -2   5  -6      144.63      147.35      2.09 o 
  -1   5  -6      151.00      150.38      2.09 o 
   0   5  -6      185.55      174.49      2.58 o 
   1   5  -6       54.53       58.54      0.95 o 
   2   5  -6      201.67      193.17      2.26 o 
   3   5  -6       54.05       57.15      1.13 o 
   4   5  -6      186.08      188.17      2.19 o 
   5   5  -6       86.92       84.68      1.42 o 
   6   5  -6      206.03      210.64      3.36 o 
   7   5  -6       28.99       27.59      1.93 o 
   8   5  -6      325.97      340.68      7.03 o 
   9   5  -6       11.75       10.76      1.52 o 
  10   5  -6       21.41       18.76      1.93 o 
  11   5  -6       14.22       15.59      1.93 o 
  -9   6  -6        2.53        2.97      0.82 o 
  -8   6  -6        2.71        2.34      0.78 o 
  -7   6  -6       11.30       12.58      1.07 o 
  -6   6  -6        4.95        4.26      0.73 o 
  -5   6  -6       27.72       27.17      1.01 o 
  -4   6  -6       37.97       36.08      1.13 o 
  -3   6  -6       64.66       60.82      1.25 o 
  -2   6  -6       49.90       50.14      1.27 o 
  -1   6  -6       84.41       78.40      1.56 o 
   0   6  -6       88.54       87.56      1.35 o 
   1   6  -6       17.49       19.36      0.64 o 
   2   6  -6       16.91       17.80      0.56 o 
   3   6  -6       19.30       19.70      0.72 o 
   4   6  -6       35.03       29.90      1.27 o 
   5   6  -6       35.90       34.24      2.00 o 
   6   6  -6       68.99       65.55      1.85 o 
   7   6  -6        7.76        7.88      0.78 o 
   8   6  -6       17.58       17.93      1.66 o 
   9   6  -6        5.32        5.79      1.24 o 
  10   6  -6        6.71        7.45      1.38 o 
  -8   7  -6        1.99        3.19      0.78 o 
  -7   7  -6        4.51        3.32      1.52 o 
  -6   7  -6        5.13        6.10      0.88 o 
  -5   7  -6       53.50       53.74      1.50 o 
  -4   7  -6        6.36        4.73      0.80 o 
  -3   7  -6       12.87       11.51      0.73 o 
  -2   7  -6       92.88       82.34      1.69 o 
  -1   7  -6      116.50      111.09      2.00 o 
   0   7  -6        5.62        8.90      0.78 o 
   1   7  -6       14.22       12.31      0.60 o 
   2   7  -6        1.15        1.60      0.32 o 
   3   7  -6       22.01       29.10      1.16 o 
   4   7  -6        4.99        5.22      0.63 o 
   5   7  -6        5.28        6.64      0.73 o 
   6   7  -6       21.99       20.14      1.66 o 
   7   7  -6       17.62       13.79      1.38 o 
   8   7  -6       13.24       13.52      1.52 o 
   9   7  -6       10.01        7.03      1.38 o 
  10   7  -6        4.93        4.41      1.10 o 
  -7   8  -6        5.30        4.81      1.45 o 
  -6   8  -6        2.38        2.05      0.66 o 
  -5   8  -6       26.88       26.32      1.73 o 
  -4   8  -6        0.70       -0.04      0.46 o 
  -3   8  -6        3.23        2.77      0.50 o 
  -2   8  -6        7.84        7.29      0.63 o 
  -1   8  -6       85.10       82.76      1.75 o 
   0   8  -6        0.55        0.79      0.38 o 
   1   8  -6       61.49       56.14      1.76 o 
   2   8  -6        9.99        9.91      0.58 o 
   3   8  -6        1.58        1.38      0.83 o 
   4   8  -6       18.15       19.92      1.06 o 
   5   8  -6        3.24        3.71      0.56 o 
   6   8  -6        5.42        4.28      0.97 o 
   7   8  -6        7.11        7.37      0.82 o 
   8   8  -6        1.64        0.37      0.56 o 
   9   8  -6        7.75        7.17      1.38 o 
  -7   9  -6        4.20        3.20      0.76 o 
  -6   9  -6       26.61       26.01      1.56 o 
  -5   9  -6       19.84       18.92      1.01 o 
  -4   9  -6        0.15       -0.34      0.52 o 
  -3   9  -6       54.67       55.35      1.59 o 
  -2   9  -6       51.35       51.26      1.51 o 
  -1   9  -6       49.61       45.57      2.07 o 
   0   9  -6       69.78       67.62      1.64 o 
   1   9  -6       82.18       71.99      2.11 o 
   2   9  -6        0.02        0.14      0.53 o 
   3   9  -6       99.09       86.23      2.15 o 
   4   9  -6       25.64       23.69      1.16 o 
   5   9  -6        4.70        3.72      0.59 o 
   6   9  -6        3.52        2.64      0.59 o 
   7   9  -6       26.00       26.45      1.41 o 
   8   9  -6        2.12       -0.83      1.10 o 
  -6  10  -6        9.58       10.18      1.12 o 
  -5  10  -6       27.78       30.03      1.29 o 
  -4  10  -6       14.47       14.94      0.95 o 
  -3  10  -6       13.41       14.12      0.90 o 
  -2  10  -6       81.15       83.62      1.99 o 
  -1  10  -6        3.80        3.43      0.58 o 
   0  10  -6        8.03        9.27      0.77 o 
   1  10  -6       87.43       86.23      2.40 o 
   2  10  -6       27.89       28.59      1.51 o 
   3  10  -6       11.79       13.52      1.07 o 
   4  10  -6       14.00       13.79      0.92 o 
   5  10  -6       12.87       12.53      1.02 o 
   6  10  -6       19.76       20.43      1.31 o 
   7  10  -6       52.61       54.78      2.05 o 
   8  10  -6        3.55        2.76      0.97 o 
  -5  11  -6        3.55        5.15      0.71 o 
  -4  11  -6       12.19       12.55      0.93 o 
  -3  11  -6        3.50        3.64      0.66 o 
  -2  11  -6       16.68       19.07      1.06 o 
  -1  11  -6       11.63       10.79      0.84 o 
   0  11  -6        2.55        2.47      0.50 o 
   1  11  -6       41.32       43.44      1.45 o 
   2  11  -6        5.48        8.98      1.02 o 
   3  11  -6       17.67       17.09      1.22 o 
   4  11  -6       18.49       19.72      1.79 o 
   5  11  -6        0.35        0.14      1.10 o 
   6  11  -6        7.49        7.65      0.88 o 
  -3  12  -6        3.43        3.98      0.66 o 
  -2  12  -6       12.26       14.95      1.06 o 
  -1  12  -6       13.47       13.76      1.01 o 
   0  12  -6        0.17        0.98      0.53 o 
   1  12  -6        3.33        2.27      0.66 o 
   2  12  -6        1.52        1.88      0.69 o 
   3  12  -6       16.57       16.91      1.27 o 
   4  12  -6        7.93        5.86      0.88 o 
   5  12  -6        7.14        9.10      1.52 o 
   0  13  -6        7.06        8.54      0.81 o 
   1  13  -6       11.14       11.43      1.22 o 
   2  13  -6        3.45        4.77      0.92 o 
 -10   1  -5       21.76       19.79      1.37 o 
  -9   1  -5       16.47       17.49      1.01 o 
  -8   1  -5       56.84       56.61      1.56 o 
  -7   1  -5       56.15       53.74      1.09 o 
  -6   1  -5      184.71      189.38      1.70 o 
  -5   1  -5      102.37      100.67      1.14 o 
  -4   1  -5       29.74       32.08      0.48 o 
  -3   1  -5       66.95       73.46      1.03 o 
  -2   1  -5      268.40      290.97      1.77 o 
  -1   1  -5      762.21      780.54      3.88 o 
   0   1  -5      389.12      370.53      3.64 o 
   1   1  -5      279.49      273.94      2.45 o 
   2   1  -5      105.32      105.52      2.21 o 
   4   1  -5      106.32      105.24      2.62 o 
   5   1  -5      319.33      341.23      5.52 o 
   6   1  -5      135.66      134.76      3.45 o 
   7   1  -5        1.21        0.21      0.49 o 
   8   1  -5       79.63       75.79      3.24 o 
   9   1  -5       16.71       15.99      2.90 o 
  10   1  -5        7.81        6.43      0.88 o 
  11   1  -5       23.58       21.16      1.41 o 
  12   1  -5        3.39        2.19      0.76 o 
 -10   2  -5        1.53        1.37      0.61 o 
  -9   2  -5        8.25        6.56      0.71 o 
  -8   2  -5        5.77        5.29      0.68 o 
  -7   2  -5       53.41       52.89      1.20 o 
  -6   2  -5      189.39      191.02      2.53 o 
  -5   2  -5      450.43      449.01      4.15 o 
  -4   2  -5      162.80      165.01      1.37 o 
  -3   2  -5       77.53       69.15      0.79 o 
  -2   2  -5      703.87      769.88      3.37 o 
  -1   2  -5      415.91      444.82      3.24 o 
   0   2  -5      807.66      801.40      5.53 o 
   1   2  -5      882.77      918.24      6.82 o 
   2   2  -5      153.98      178.19      2.24 o 
   3   2  -5       72.14       69.92      1.41 o 
   5   2  -5       77.14       68.97      1.72 o 
   6   2  -5      220.66      216.71      3.32 o 
   7   2  -5       12.57       14.35      0.88 o 
   8   2  -5        2.53        2.12      0.53 o 
   9   2  -5        3.58        2.13      0.63 o 
  10   2  -5        7.02        7.70      0.86 o 
  11   2  -5       20.47       17.84      1.22 o 
 -10   3  -5       11.21       12.08      0.95 o 
  -9   3  -5       17.71       16.40      0.82 o 
  -8   3  -5       61.20       59.39      1.39 o 
  -7   3  -5      122.12      120.70      1.87 o 
  -6   3  -5       25.32       23.66      1.28 o 
  -5   3  -5       77.71       79.29      1.37 o 
  -4   3  -5       94.32       92.48      1.51 o 
  -3   3  -5       38.84       37.17      0.92 o 
  -2   3  -5      449.32      475.10      2.78 o 
  -1   3  -5      497.57      482.09      3.58 o 
   0   3  -5      444.62      505.69      3.28 o 
   1   3  -5      949.99      982.95      6.17 o 
   2   3  -5      693.04      700.53      4.74 o 
   3   3  -5      344.05      330.40      6.07 o 
   4   3  -5       55.76       56.14      1.37 o 
   5   3  -5      281.04      275.17      4.97 o 
   6   3  -5       56.01       54.34      2.21 o 
   7   3  -5        7.75        9.65      1.10 o 
   8   3  -5        6.89        4.92      0.68 o 
   9   3  -5       74.75       75.23      2.19 o 
  10   3  -5       30.57       32.60      3.86 o 
  11   3  -5        8.45        9.64      1.02 o 
 -10   4  -5        5.84        4.48      0.78 o 
  -9   4  -5       37.28       37.53      1.82 o 
  -8   4  -5        0.13        0.24      0.42 o 
  -7   4  -5       17.36       19.11      1.17 o 
  -6   4  -5       95.33       91.82      2.29 o 
  -5   4  -5      115.08      109.25      1.77 o 
  -4   4  -5      217.05      208.02      2.97 o 
  -3   4  -5      291.58      302.25      2.53 o 
  -2   4  -5       88.09       84.61      1.37 o 
  -1   4  -5      314.53      289.08      2.78 o 
   0   4  -5      710.87      755.87      3.93 o 
   1   4  -5      480.58      464.02      3.06 o 
   2   4  -5      934.61      975.85      6.54 o 
   3   4  -5       73.89       67.81      1.35 o 
   4   4  -5      304.53      283.38      3.46 o 
   5   4  -5      414.71      399.97      7.72 o 
   6   4  -5      313.90      314.75      5.93 o 
   8   4  -5      142.33      144.69      4.28 o 
   9   4  -5       62.17       64.41      3.03 o 
  10   4  -5       67.17       69.38      3.31 o 
  11   4  -5       45.87       47.17      2.90 o 
  -9   5  -5       31.58       33.29      1.70 o 
  -8   5  -5        9.79        8.20      0.92 o 
  -7   5  -5       60.73       61.46      2.05 o 
  -6   5  -5       98.38       99.64      2.44 o 
  -5   5  -5       87.12       82.99      1.62 o 
  -4   5  -5       75.37       75.68      2.26 o 
  -3   5  -5       40.60       38.37      0.82 o 
  -2   5  -5       94.00       90.11      1.56 o 
  -1   5  -5      135.24      137.79      1.88 o 
   0   5  -5       31.18       30.28      0.54 o 
   1   5  -5      131.80      111.95      1.28 o 
   2   5  -5     1323.75     1434.77     10.65 o 
   3   5  -5       72.62       69.24      1.20 o 
   4   5  -5        4.40        7.31      0.62 o 
   5   5  -5      420.34      413.02      3.47 o 
   6   5  -5      339.85      350.25      9.38 o 
   7   5  -5      290.44      272.13      5.93 o 
   8   5  -5      252.57      255.99      5.93 o 
   9   5  -5      104.43      102.76      3.86 o 
  10   5  -5       54.14       49.52      2.90 o 
  11   5  -5       29.67       34.34      2.62 o 
  -9   6  -5       23.88       22.52      1.51 o 
  -8   6  -5       25.27       22.10      2.41 o 
  -7   6  -5       54.07       60.89      2.05 o 
  -6   6  -5       19.00       17.57      1.31 o 
  -5   6  -5       30.46       29.85      1.01 o 
  -4   6  -5       52.55       53.37      1.53 o 
  -3   6  -5      425.23      402.98      3.92 o 
  -2   6  -5      491.29      491.61      4.38 o 
  -1   6  -5      357.84      352.89      3.48 o 
   0   6  -5       78.38       77.18      1.05 o 
   1   6  -5      154.94      163.44      1.72 o 
   2   6  -5      483.29      464.09      3.89 o 
   3   6  -5       97.09       90.86      2.14 o 
   4   6  -5       65.89       71.11      1.19 o 
   5   6  -5      694.60      653.63     12.48 o 
   6   6  -5       81.52       76.60      2.14 o 
   7   6  -5       34.67       35.12      1.59 o 
   8   6  -5       23.58       24.41      1.93 o 
   9   6  -5       66.93       67.72      3.17 o 
  10   6  -5       14.41       12.97      1.66 o 
  -8   7  -5       22.38       20.14      1.93 o 
  -7   7  -5       37.56       33.28      1.86 o 
  -6   7  -5        2.51        1.98      0.46 o 
  -5   7  -5      106.77      103.47      2.79 o 
  -4   7  -5      129.20      131.46      2.23 o 
  -3   7  -5       17.46       20.20      0.93 o 
  -2   7  -5      214.00      206.98      2.71 o 
  -1   7  -5      210.80      203.92      2.63 o 
   0   7  -5       41.78       43.92      1.02 o 
   1   7  -5      128.09      139.46      1.90 o 
   2   7  -5       35.78       34.17      1.86 o 
   3   7  -5        3.47        2.55      0.55 o 
   4   7  -5       26.25       27.01      1.12 o 
   5   7  -5      109.70      106.44      5.03 o 
   6   7  -5       34.24       32.56      1.37 o 
   7   7  -5       38.06       36.02      1.45 o 
   8   7  -5       25.83       25.79      1.93 o 
   9   7  -5       21.02       21.52      1.93 o 
  10   7  -5        7.16        6.90      1.38 o 
  -8   8  -5        6.26        6.42      0.98 o 
  -7   8  -5       84.62       89.37      2.73 o 
  -6   8  -5      101.51       95.80      2.10 o 
  -5   8  -5       61.52       64.42      1.79 o 
  -4   8  -5       56.94       55.86      1.51 o 
  -3   8  -5       87.25       81.36      1.78 o 
  -2   8  -5       27.23       23.54      0.96 o 
  -1   8  -5      332.34      304.67      3.50 o 
   0   8  -5       14.61       16.32      0.93 o 
   1   8  -5      174.37      168.58      1.93 o 
   2   8  -5       93.91       82.16      1.56 o 
   3   8  -5        8.62       15.21      0.90 o 
   4   8  -5       75.11       67.35      1.86 o 
   5   8  -5       73.82       72.63      2.00 o 
   6   8  -5        8.34       10.07      0.88 o 
   7   8  -5       45.00       44.44      1.65 o 
   8   8  -5       26.64       34.07      2.34 o 
   9   8  -5        1.29        1.10      0.69 o 
  -7   9  -5       15.00       15.44      1.31 o 
  -6   9  -5        2.66        3.09      0.93 o 
  -5   9  -5      146.03      156.05      3.00 o 
  -4   9  -5        5.39        4.84      0.87 o 
  -3   9  -5       23.41       20.22      1.38 o 
  -2   9  -5        0.94        0.78      0.45 o 
  -1   9  -5       62.27       60.22      2.16 o 
   0   9  -5      107.83       99.61      1.96 o 
   1   9  -5        2.28        4.59      0.59 o 
   2   9  -5        3.08        1.76      0.38 o 
   3   9  -5      132.83      121.14      2.51 o 
   4   9  -5       23.78       22.05      1.16 o 
   5   9  -5       31.72       31.53      2.62 o 
   6   9  -5       86.86       87.14      2.39 o 
   7   9  -5        1.50        1.52      0.53 o 
   8   9  -5        1.12        0.69      0.83 o 
   9   9  -5       12.53       14.76      1.79 o 
  -6  10  -5        2.71        3.14      0.61 o 
  -5  10  -5       23.15       22.26      1.14 o 
  -4  10  -5        1.95        2.00      0.50 o 
  -3  10  -5        9.14        8.71      0.77 o 
  -2  10  -5       35.95       35.66      1.30 o 
  -1  10  -5        5.05        5.73      0.63 o 
   0  10  -5       10.16       10.64      0.82 o 
   1  10  -5        6.46        6.51      0.66 o 
   2  10  -5       51.85       56.73      2.00 o 
   3  10  -5        6.77        5.52      0.97 o 
   4  10  -5        8.54        8.99      0.97 o 
   5  10  -5       20.94       20.75      1.22 o 
   6  10  -5        3.00        2.58      1.03 o 
   7  10  -5        5.33        6.56      0.88 o 
   8  10  -5        2.24        2.48      1.10 o 
  -5  11  -5       10.52       11.89      1.00 o 
  -4  11  -5        3.92        5.00      0.68 o 
  -3  11  -5       18.93       17.88      1.01 o 
  -2  11  -5       20.37       23.11      1.11 o 
  -1  11  -5        4.14        2.83      0.63 o 
   0  11  -5        0.35        0.43      0.61 o 
   1  11  -5       10.39       11.70      0.79 o 
   2  11  -5       23.12       27.21      1.51 o 
   3  11  -5        1.94        1.87      0.90 o 
   4  11  -5        3.85        4.26      0.73 o 
   5  11  -5       39.33       42.26      1.70 o 
   6  11  -5       33.24       28.85      1.46 o 
   7  11  -5        5.64        5.93      0.78 o 
  -4  12  -5       12.08       12.28      1.40 o 
  -3  12  -5        1.73        2.87      0.61 o 
  -2  12  -5       11.78       13.61      0.98 o 
  -1  12  -5       11.54       13.59      0.96 o 
   0  12  -5        5.12        6.38      0.71 o 
   1  12  -5        7.68        7.97      0.79 o 
   2  12  -5        1.79        1.73      0.83 o 
   3  12  -5        8.19        8.71      0.98 o 
   4  12  -5        2.81        3.85      0.82 o 
   5  12  -5        4.69        6.21      1.24 o 
  -2  13  -5       21.54       23.52      1.22 o 
  -1  13  -5       15.97       21.82      1.17 o 
   0  13  -5       19.40       24.31      1.21 o 
   1  13  -5       16.00       18.29      1.37 o 
   2  13  -5       13.14       15.66      1.31 o 
   3  13  -5       25.74       26.73      1.61 o 
 -10   0  -4       12.67       13.65      1.66 o 
  -9   0  -4      250.48      257.24      6.21 o 
  -8   0  -4      439.38      416.28      7.31 o 
  -7   0  -4      149.49      148.05      2.19 o 
  -6   0  -4     2920.43     2857.52     25.37 o 
  -5   0  -4      636.87      649.62      6.19 o 
  -4   0  -4      361.80      362.76      3.09 o 
  -3   0  -4     1317.34     1405.60      7.19 o 
  -2   0  -4     3746.24     4013.56     30.98 o 
  -1   0  -4      715.52      722.62      7.79 o 
   0   0  -4      835.01      865.64      8.55 o 
   1   0  -4     2382.19     2353.33     21.52 o 
   2   0  -4      958.96     1069.22     10.90 o 
   3   0  -4     1201.67     1126.87     12.28 o 
   4   0  -4      805.68      869.22     10.07 o 
   5   0  -4      336.85      337.10      5.24 o 
   6   0  -4      484.43      503.30      7.45 o 
   7   0  -4      304.44      313.79      5.79 o 
   8   0  -4       94.88      104.96      3.31 o 
   9   0  -4      279.73      281.93      6.07 o 
  10   0  -4       49.47       41.65      2.34 o 
  11   0  -4       12.10       10.76      1.38 o 
  12   0  -4       43.45       44.00      2.76 o 
 -10   1  -4        5.44        6.81      1.52 o 
  -9   1  -4       55.94       57.52      2.31 o 
  -8   1  -4       68.59       70.04      1.42 o 
  -7   1  -4       26.87       27.44      0.77 o 
  -6   1  -4      188.37      186.59      1.84 o 
  -5   1  -4       40.10       37.27      0.63 o 
  -4   1  -4      198.04      189.23      1.24 o 
  -3   1  -4      170.83      178.39      1.03 o 
  -2   1  -4     2914.12     2966.51     16.26 o 
  -1   1  -4       17.63       15.91      1.13 o 
   0   1  -4      587.22      591.46      3.66 o 
   1   1  -4     4849.02     4788.34     24.44 o 
   2   1  -4      262.03      287.44      4.00 o 
   3   1  -4      390.77      403.44      5.38 o 
   4   1  -4     1772.74     1806.86     17.93 o 
   5   1  -4      214.94      227.84      3.38 o 
   6   1  -4       86.96       95.41      1.95 o 
   7   1  -4      247.10      244.87     10.62 o 
   8   1  -4      112.67      117.32      5.10 o 
   9   1  -4       98.75      100.80      3.17 o 
  10   1  -4       68.05       69.21      2.19 o 
  11   1  -4       28.52       30.39      1.59 o 
  12   1  -4        3.37        0.69      0.97 o 
 -10   2  -4       27.96       31.20      1.35 o 
  -9   2  -4       50.57       50.60      1.32 o 
  -8   2  -4      115.04      106.96      1.77 o 
  -7   2  -4      107.46      113.89      1.74 o 
  -6   2  -4      403.28      405.73      3.36 o 
  -5   2  -4      134.89      127.53      1.30 o 
  -4   2  -4      537.41      535.47      3.31 o 
  -3   2  -4      545.00      567.57      3.12 o 
  -2   2  -4      262.00      245.95      1.51 o 
  -1   2  -4      312.14      310.20      1.69 o 
   0   2  -4     1611.13     1643.35      8.87 o 
   1   2  -4      361.84      391.30      4.83 o 
   2   2  -4       23.56       27.20      0.97 o 
   3   2  -4      855.29      865.78      9.79 o 
   4   2  -4      391.72      375.44      3.90 o 
   5   2  -4       74.40       71.28      1.72 o 
   6   2  -4      313.05      312.27      5.66 o 
   7   2  -4      129.64      118.94      3.93 o 
   8   2  -4       18.73       20.43      1.07 o 
   9   2  -4       13.92       14.52      1.02 o 
  10   2  -4       61.16       63.17      2.90 o 
  11   2  -4       38.68       43.13      1.85 o 
 -10   3  -4       10.37       12.33      1.25 o 
  -9   3  -4        2.22        1.57      0.39 o 
  -8   3  -4       39.96       39.33      1.13 o 
  -7   3  -4        7.19        6.37      0.61 o 
  -6   3  -4      153.34      155.43      2.57 o 
  -5   3  -4      163.93      174.43      1.85 o 
  -4   3  -4      178.94      174.69      2.19 o 
  -3   3  -4      134.85      121.53      1.31 o 
  -2   3  -4       61.58       57.73      0.84 o 
  -1   3  -4       24.06       19.86      0.68 o 
   0   3  -4     1514.70     1460.74      7.41 o 
   1   3  -4      999.40     1015.59      6.07 o 
   2   3  -4      786.79      874.16      6.18 o 
   3   3  -4      625.75      620.48      5.59 o 
   4   3  -4      263.17      250.45      3.07 o 
   5   3  -4      252.64      243.72      4.69 o 
   6   3  -4      484.84      489.19      5.22 o 
   7   3  -4      127.71      137.54      2.68 o 
   8   3  -4       42.02       45.62      1.61 o 
   9   3  -4        0.39        0.28      0.49 o 
  10   3  -4       16.04       17.36      1.17 o 
  11   3  -4       44.55       45.77      1.94 o 
 -10   4  -4        7.59        8.57      0.76 o 
  -9   4  -4       33.54       30.63      1.27 o 
  -8   4  -4       15.89       15.51      0.93 o 
  -7   4  -4       54.08       52.89      1.45 o 
  -6   4  -4       25.00       22.03      1.12 o 
  -5   4  -4      122.27      121.99      2.88 o 
  -4   4  -4       33.17       30.28      0.69 o 
  -3   4  -4      124.30      135.84      1.64 o 
  -2   4  -4      268.41      265.04      3.20 o 
  -1   4  -4      389.02      411.74      3.44 o 
   0   4  -4      471.34      490.12      2.71 o 
   1   4  -4     1401.44     1490.47     14.33 o 
   2   4  -4      657.34      693.65      4.60 o 
   3   4  -4       14.38       16.88      0.50 o 
   4   4  -4      249.10      251.86      4.21 o 
   5   4  -4      409.35      391.51      5.79 o 
   6   4  -4      411.20      404.84      5.03 o 
   7   4  -4      180.60      177.65      4.55 o 
   8   4  -4       12.54       15.59      1.52 o 
   9   4  -4      120.38      117.38      4.00 o 
  10   4  -4       45.16       45.38      2.76 o 
  11   4  -4        5.27        4.14      1.10 o 
 -10   5  -4        6.44        5.06      0.69 o 
  -9   5  -4        3.32        2.48      0.68 o 
  -8   5  -4        0.79        0.07      0.62 o 
  -7   5  -4       14.64       13.15      1.02 o 
  -6   5  -4       87.01       72.38      1.50 o 
  -5   5  -4        5.35        8.18      0.59 o 
  -4   5  -4       27.84       26.40      0.74 o 
  -3   5  -4      221.76      231.19      2.75 o 
  -2   5  -4        1.76        2.26      0.43 o 
  -1   5  -4      380.77      404.32      3.86 o 
   0   5  -4      325.57      372.27      2.85 o 
   1   5  -4       45.29       52.24      1.30 o 
   2   5  -4      308.09      351.51      3.55 o 
   3   5  -4      172.16      195.18      1.98 o 
   4   5  -4       79.51       77.26      1.12 o 
   5   5  -4      127.48      118.48      3.66 o 
   6   5  -4        0.22        0.41      0.62 o 
   8   5  -4       45.50       47.03      2.48 o 
   9   5  -4       32.65       28.55      2.07 o 
  10   5  -4       40.22       40.83      2.62 o 
  11   5  -4       30.84       34.07      2.48 o 
  -9   6  -4        8.26        8.18      0.92 o 
  -8   6  -4        0.70        1.10      0.69 o 
  -7   6  -4        1.02        2.10      0.76 o 
  -6   6  -4       59.59       57.45      1.42 o 
  -5   6  -4       24.60       21.49      0.89 o 
  -4   6  -4        3.30        3.07      0.48 o 
  -3   6  -4        4.38        4.88      0.36 o 
  -2   6  -4      130.70      124.80      1.88 o 
  -1   6  -4       20.19       19.01      1.01 o 
   0   6  -4       58.45       57.39      0.90 o 
   1   6  -4       38.89       37.10      1.27 o 
   2   6  -4      168.21      185.16      2.61 o 
   3   6  -4       30.22       34.38      1.12 o 
   4   6  -4       43.42       42.42      1.66 o 
   5   6  -4      223.27      225.68      3.31 o 
   6   6  -4      112.29      102.49      2.24 o 
   7   6  -4        3.37        3.32      0.56 o 
   8   6  -4        2.65        2.21      0.97 o 
   9   6  -4        1.76        2.90      1.10 o 
  10   6  -4        0.60        0.97      0.83 o 
  -9   7  -4        2.27        3.33      0.78 o 
  -8   7  -4        4.87        5.10      1.24 o 
  -7   7  -4        1.89        1.71      0.66 o 
  -6   7  -4      115.35      109.65      2.08 o 
  -5   7  -4       51.80       48.04      1.35 o 
  -4   7  -4       16.52       15.18      0.79 o 
  -3   7  -4       19.24       20.49      0.87 o 
  -2   7  -4       25.18       27.19      0.98 o 
  -1   7  -4        3.12        1.75      0.40 o 
   0   7  -4       52.41       58.33      0.97 o 
   1   7  -4      124.78      134.90      1.61 o 
   2   7  -4       86.35       97.38      1.89 o 
   3   7  -4        2.54        1.98      0.43 o 
   4   7  -4       92.19       95.00      2.10 o 
   5   7  -4       22.08       19.39      0.98 o 
   6   7  -4      163.06      153.57      2.92 o 
   7   7  -4        1.32        0.77      0.46 o 
   8   7  -4        3.04        2.76      0.97 o 
   9   7  -4       11.55       12.69      1.52 o 
  10   7  -4        4.51        2.76      1.10 o 
  -8   8  -4       12.38       11.38      1.38 o 
  -7   8  -4       24.43       24.94      1.51 o 
  -6   8  -4        7.30        8.83      0.75 o 
  -5   8  -4       27.16       27.96      1.11 o 
  -4   8  -4       41.57       41.92      1.30 o 
  -3   8  -4       83.91       90.81      2.48 o 
  -2   8  -4      122.13      124.73      2.10 o 
  -1   8  -4       10.92       10.50      0.74 o 
   0   8  -4       51.21       44.94      0.90 o 
   1   8  -4       54.91       54.73      1.05 o 
   2   8  -4       15.07       12.57      1.04 o 
   3   8  -4       24.18       20.27      1.02 o 
   4   8  -4       63.58       60.65      1.70 o 
   5   8  -4        9.46        8.52      0.82 o 
   6   8  -4       32.02       32.96      1.41 o 
   7   8  -4        7.36        7.67      0.76 o 
   8   8  -4        3.05        3.86      0.97 o 
   9   8  -4        6.82        7.03      1.24 o 
  -8   9  -4       53.90       55.69      2.55 o 
  -7   9  -4       60.38       56.87      2.19 o 
  -6   9  -4      143.93      136.71      2.62 o 
  -5   9  -4      166.39      170.89      4.42 o 
  -4   9  -4       84.10       78.33      1.83 o 
  -3   9  -4       98.33       99.44      2.66 o 
  -2   9  -4      221.98      219.34      3.02 o 
  -1   9  -4       12.57       11.59      0.69 o 
   0   9  -4       98.17       95.12      2.13 o 
   1   9  -4       22.32       22.54      0.75 o 
   2   9  -4       39.96       38.81      1.08 o 
   3   9  -4      100.34       90.03      2.14 o 
   4   9  -4       29.89       31.24      1.37 o 
   5   9  -4       71.26       64.72      1.95 o 
   6   9  -4       69.10       69.62      2.76 o 
   7   9  -4        8.54        8.80      0.86 o 
   8   9  -4       26.77       21.24      1.93 o 
   9   9  -4       14.24       14.07      1.66 o 
  -7  10  -4        8.51        8.12      1.02 o 
  -6  10  -4       34.59       36.31      1.40 o 
  -5  10  -4       23.00       23.27      1.11 o 
  -4  10  -4       16.35       16.61      0.93 o 
  -3  10  -4       41.16       41.53      1.38 o 
  -2  10  -4       69.92       68.89      1.97 o 
  -1  10  -4        5.30        4.35      0.56 o 
   0  10  -4       48.89       47.34      1.38 o 
   1  10  -4       31.90       33.90      1.13 o 
   2  10  -4       44.05       45.78      1.29 o 
   3  10  -4       21.53       24.31      1.22 o 
   4  10  -4       44.43       39.62      1.61 o 
   5  10  -4        6.17        4.46      0.73 o 
   6  10  -4        5.56        7.25      0.88 o 
   7  10  -4       29.73       28.00      2.21 o 
   8  10  -4       14.00       11.03      1.52 o 
  -6  11  -4       24.07       23.81      1.22 o 
  -5  11  -4        8.31        7.86      0.81 o 
  -4  11  -4        7.42        7.74      1.05 o 
  -3  11  -4        7.20        8.29      0.77 o 
  -2  11  -4       62.04       62.01      1.69 o 
  -1  11  -4        8.03       10.38      1.03 o 
   0  11  -4       18.37       24.05      1.03 o 
   1  11  -4       32.30       25.55      1.09 o 
   2  11  -4       17.25       18.91      1.27 o 
   3  11  -4       56.30       59.20      1.94 o 
   4  11  -4       28.75       28.25      1.41 o 
   5  11  -4        9.91        9.59      0.98 o 
   6  11  -4        4.67        4.51      0.76 o 
   7  11  -4       18.13       19.03      1.93 o 
  -4  12  -4        9.34        7.89      0.79 o 
  -3  12  -4        3.81        3.49      0.60 o 
  -2  12  -4       13.53       16.07      1.06 o 
  -1  12  -4        7.05        7.70      0.73 o 
   0  12  -4       23.13       27.14      1.19 o 
   1  12  -4       40.27       41.65      1.43 o 
   2  12  -4        4.87        4.19      0.97 o 
   3  12  -4        7.57       10.45      1.66 o 
   4  12  -4       21.32       26.87      1.45 o 
   5  12  -4        5.82        4.42      0.78 o 
   6  12  -4       30.46       30.32      1.61 o 
  -2  13  -4       10.76       10.04      0.82 o 
  -1  13  -4        7.05        6.62      0.74 o 
   0  13  -4        2.50        4.50      0.96 o 
   1  13  -4       66.22       75.62      2.53 o 
   2  13  -4        3.44        4.05      1.72 o 
   3  13  -4       16.41       19.15      1.31 o 
   4  13  -4       17.12       19.77      1.41 o 
 -11   1  -3        0.16        0.09      0.73 o 
 -10   1  -3       90.09       84.11      2.58 o 
  -9   1  -3        1.46        2.37      0.55 o 
  -8   1  -3      137.99      136.72      1.99 o 
  -7   1  -3      101.73      101.82      1.34 o 
  -6   1  -3      667.05      665.72      3.63 o 
  -5   1  -3       50.98       53.44      1.01 o 
  -4   1  -3      493.14      485.16      3.92 o 
  -3   1  -3      255.88      278.23      1.45 o 
  -2   1  -3      888.32      933.34      3.41 o 
  -1   1  -3     1491.99     1440.31      6.01 o 
   0   1  -3      967.28      979.09      5.51 o 
   2   1  -3      185.23      202.76      2.10 o 
   3   1  -3      529.09      536.95      5.86 o 
   4   1  -3       82.35       84.08      1.51 o 
   5   1  -3      836.70      947.05      7.75 o 
   6   1  -3       56.10       56.04      0.88 o 
   7   1  -3       47.32       52.87      1.51 o 
   8   1  -3       33.08       40.38      1.41 o 
   9   1  -3        0.36        0.29      0.43 o 
  10   1  -3       16.62       15.92      1.12 o 
  11   1  -3        0.27        0.14      0.69 o 
  12   1  -3        2.01        1.28      0.63 o 
 -11   2  -3        2.37        2.41      0.78 o 
 -10   2  -3       81.35       86.61      2.18 o 
  -9   2  -3        2.77        3.11      0.44 o 
  -8   2  -3        7.72        7.54      0.65 o 
  -7   2  -3      156.14      153.71      2.30 o 
  -6   2  -3      125.34      122.62      1.45 o 
  -5   2  -3      110.28      120.18      1.12 o 
  -4   2  -3       13.22        9.43      0.28 o 
  -3   2  -3      157.44      180.82      2.19 o 
  -2   2  -3      342.37      343.06      2.99 o 
  -1   2  -3     1494.14     1560.08      8.87 o 
   0   2  -3      661.39      680.69      4.43 o 
   1   2  -3      960.54      997.84      6.62 o 
   2   2  -3       15.66       23.06      0.63 o 
   3   2  -3       35.35       34.63      0.88 o 
   4   2  -3       30.76       33.59      1.52 o 
   5   2  -3      305.17      297.28      3.46 o 
   6   2  -3      352.91      352.41      5.93 o 
   7   2  -3       23.72       25.62      1.66 o 
   8   2  -3       29.51       33.95      1.31 o 
   9   2  -3       33.64       30.76      1.93 o 
  10   2  -3       19.12       16.55      1.66 o 
  11   2  -3       14.77       15.08      1.12 o 
 -10   3  -3       26.36       32.02      1.41 o 
  -9   3  -3       22.99       23.51      1.11 o 
  -8   3  -3       23.91       23.66      1.02 o 
  -7   3  -3       71.45       79.52      1.67 o 
  -6   3  -3      116.36      107.67      1.42 o 
  -5   3  -3       34.34       33.30      0.74 o 
  -4   3  -3      303.19      297.97      2.41 o 
  -3   3  -3      558.13      564.52      7.84 o 
  -2   3  -3      404.54      390.03      2.55 o 
  -1   3  -3      758.27      748.26      5.95 o 
   0   3  -3     1721.89     1746.24      8.50 o 
   1   3  -3     3087.96     3193.90     18.56 o 
   2   3  -3      924.10      964.73      7.05 o 
   3   3  -3       11.27       12.41      0.83 o 
   4   3  -3      508.90      526.65      4.82 o 
   5   3  -3      284.35      260.94      3.10 o 
   6   3  -3      261.32      257.43      4.34 o 
   7   3  -3      419.47      430.06      7.31 o 
   8   3  -3      257.12      239.98      3.75 o 
   9   3  -3       15.98       16.29      1.06 o 
  10   3  -3        0.18        0.18      0.53 o 
  11   3  -3       10.01        9.67      0.98 o 
 -10   4  -3       45.02       43.66      1.54 o 
  -9   4  -3        8.72        8.51      0.74 o 
  -8   4  -3       15.22       15.90      0.87 o 
  -7   4  -3      212.94      207.21      2.92 o 
  -6   4  -3       51.07       48.81      1.01 o 
  -5   4  -3       30.90       32.05      0.91 o 
  -4   4  -3      535.96      526.52      3.43 o 
  -3   4  -3      112.61      110.00      1.20 o 
  -2   4  -3      233.12      225.34      2.25 o 
  -1   4  -3      978.61     1003.33      6.08 o 
   0   4  -3      562.83      607.09      3.99 o 
   1   4  -3     1457.15     1645.31      8.08 o 
   2   4  -3     1197.10     1273.22      8.99 o 
   3   4  -3      434.12      478.69      5.61 o 
   4   4  -3       59.12       55.45      1.79 o 
   5   4  -3      312.40      313.61      6.48 o 
   6   4  -3       49.32       48.19      1.72 o 
   7   4  -3       35.10       34.34      1.93 o 
   8   4  -3      204.14      195.72      4.97 o 
   9   4  -3       55.87       57.52      2.76 o 
  10   4  -3      102.68      100.27      4.00 o 
  11   4  -3       69.42       73.65      3.59 o 
 -10   5  -3        3.31        2.88      0.90 o 
  -9   5  -3       27.02       26.53      1.46 o 
  -8   5  -3       14.15       13.04      0.98 o 
  -7   5  -3       69.12       68.69      2.05 o 
  -6   5  -3       71.51       72.26      1.46 o 
  -5   5  -3       30.50       36.01      0.99 o 
  -4   5  -3       80.88       81.39      1.11 o 
  -3   5  -3       24.64       25.27      0.56 o 
  -2   5  -3      104.06      109.10      1.56 o 
  -1   5  -3      184.34      187.57      2.33 o 
   0   5  -3       82.45       80.75      1.01 o 
   1   5  -3      254.44      282.15      2.51 o 
   2   5  -3     1256.28     1310.77      9.84 o 
   3   5  -3      260.71      261.00      2.24 o 
   4   5  -3      458.98      461.18      3.33 o 
   5   5  -3      491.83      494.43      5.06 o 
   6   5  -3        0.82        0.93      0.35 o 
   7   5  -3       58.21       53.52      2.48 o 
   8   5  -3       37.36       32.83      2.07 o 
   9   5  -3       36.68       36.96      2.34 o 
  10   5  -3       73.47       80.00      3.59 o 
  11   5  -3       18.79       17.93      1.93 o 
 -10   6  -3        9.76       10.62      1.07 o 
  -9   6  -3       25.38       28.28      1.56 o 
  -8   6  -3       16.34       17.41      1.31 o 
  -7   6  -3       88.87       92.17      2.39 o 
  -6   6  -3      130.42      126.95      2.11 o 
  -5   6  -3       90.69       94.14      1.72 o 
  -4   6  -3      138.35      130.43      1.99 o 
  -3   6  -3      128.27      127.06      2.08 o 
  -2   6  -3       34.02       33.16      1.04 o 
  -1   6  -3      318.96      285.45      2.24 o 
   0   6  -3      393.72      417.29      2.95 o 
   1   6  -3       53.03       55.99      1.14 o 
   2   6  -3      655.84      666.60      4.77 o 
   3   6  -3       37.71       30.01      1.02 o 
   4   6  -3       12.91       12.97      0.78 o 
   5   6  -3      154.77      154.41      2.63 o 
   6   6  -3      124.55      116.47      2.32 o 
   7   6  -3       51.51       51.08      1.59 o 
   8   6  -3       22.09       22.48      1.79 o 
   9   6  -3       37.43       35.45      2.34 o 
  10   6  -3        6.90        6.76      1.38 o 
  -9   7  -3       17.03       17.42      1.22 o 
  -8   7  -3       12.00        9.67      1.59 o 
  -7   7  -3      102.24      102.60      6.62 o 
  -6   7  -3      103.79      104.87      2.00 o 
  -5   7  -3       67.44       63.81      1.51 o 
  -4   7  -3       32.78       28.67      0.98 o 
  -3   7  -3       56.14       56.71      1.30 o 
  -2   7  -3      180.87      182.69      2.36 o 
  -1   7  -3      502.30      479.73      5.83 o 
   0   7  -3       38.96       38.92      0.97 o 
   1   7  -3      155.53      159.63      1.96 o 
   2   7  -3      451.92      457.89      3.86 o 
   3   7  -3       11.92       10.83      0.68 o 
   4   7  -3      327.02      306.00      4.00 o 
   5   7  -3      144.97      151.30      2.76 o 
   6   7  -3      151.78      155.55      4.14 o 
   7   7  -3       68.94       68.88      1.89 o 
   8   7  -3       20.43       21.52      1.79 o 
   9   7  -3       12.62       13.52      1.66 o 
  10   7  -3       19.00       18.48      1.93 o 
  -9   8  -3        7.64        8.62      1.12 o 
  -8   8  -3       32.57       32.01      1.65 o 
  -7   8  -3      157.90      159.20      3.46 o 
  -6   8  -3      367.53      361.09      4.13 o 
  -5   8  -3      123.52      120.30      2.63 o 
  -4   8  -3      475.24      482.66      4.67 o 
  -3   8  -3      194.16      190.97      2.65 o 
  -2   8  -3      343.47      329.64      3.53 o 
  -1   8  -3       58.73       57.93      1.02 o 
   0   8  -3      163.54      155.67      1.80 o 
   1   8  -3      180.22      174.50      1.95 o 
   2   8  -3       76.90       72.84      1.34 o 
   3   8  -3       37.26       38.33      1.31 o 
   4   8  -3      193.25      187.39      3.86 o 
   5   8  -3      151.73      136.59      3.79 o 
   6   8  -3       33.76       35.54      1.45 o 
   7   8  -3       97.70      101.24      3.72 o 
   8   8  -3       28.51       26.90      2.07 o 
   9   8  -3        2.94        4.28      1.24 o 
  -8   9  -3       21.70       22.47      1.41 o 
  -7   9  -3       53.62       54.05      1.66 o 
  -6   9  -3        4.94        6.27      0.71 o 
  -5   9  -3       56.16       59.98      1.62 o 
  -4   9  -3       17.87       19.07      0.98 o 
  -3   9  -3      136.40      141.32      2.36 o 
  -2   9  -3       57.64       53.79      1.41 o 
  -1   9  -3       11.92       12.45      0.88 o 
   0   9  -3       91.41       89.40      1.77 o 
   1   9  -3       54.37       50.02      1.33 o 
   2   9  -3       36.63       29.27      0.92 o 
   3   9  -3       35.80       32.62      1.31 o 
   4   9  -3       24.40       26.67      1.22 o 
   5   9  -3        1.91        1.48      0.53 o 
   6   9  -3       71.42       64.88      1.94 o 
   7   9  -3        6.59        7.72      1.24 o 
   8   9  -3       14.03       14.76      1.66 o 
   9   9  -3       18.56       19.31      1.93 o 
  -7  10  -3        2.20        3.07      0.60 o 
  -6  10  -3        0.37        0.21      0.48 o 
  -5  10  -3       16.03       16.21      0.93 o 
  -4  10  -3       26.02       25.42      1.11 o 
  -3  10  -3       20.86       20.31      0.98 o 
  -2  10  -3       49.02       45.54      1.41 o 
  -1  10  -3       65.19       63.71      1.56 o 
   0  10  -3       33.49       31.77      1.11 o 
   1  10  -3       35.99       38.32      0.98 o 
   2  10  -3        6.33        6.39      0.47 o 
   3  10  -3        8.40        9.22      0.83 o 
   4  10  -3       30.07       28.55      1.31 o 
   5  10  -3        1.32        0.90      0.49 o 
   6  10  -3       36.75       38.73      2.76 o 
   7  10  -3        7.77        9.10      1.38 o 
   8  10  -3        0.16        0.69      0.97 o 
  -6  11  -3        5.97        5.16      0.76 o 
  -5  11  -3        4.48        3.80      0.58 o 
  -4  11  -3        1.05        0.75      0.45 o 
  -3  11  -3        3.06        2.73      0.50 o 
  -2  11  -3       12.65       13.40      0.84 o 
  -1  11  -3       11.08       10.09      0.74 o 
   0  11  -3       16.96       20.07      0.98 o 
   1  11  -3       22.76       22.87      0.99 o 
   2  11  -3       60.04       61.55      1.60 o 
   3  11  -3        0.49        0.70      0.62 o 
   4  11  -3        4.08        5.06      0.78 o 
   5  11  -3       11.17       12.79      1.45 o 
   6  11  -3       13.00       14.11      1.02 o 
   7  11  -3        1.35        1.93      0.97 o 
  -5  12  -3        0.92        0.48      0.50 o 
  -4  12  -3        2.49        1.92      0.82 o 
  -3  12  -3        1.18        1.42      0.50 o 
  -2  12  -3        0.65        0.93      0.48 o 
  -1  12  -3        6.71        8.77      0.74 o 
   0  12  -3        8.11        8.44      0.74 o 
   1  12  -3       50.39       58.57      2.14 o 
   2  12  -3       19.09       23.27      1.41 o 
   3  12  -3       14.20       16.92      0.95 o 
   4  12  -3        3.29        3.16      0.73 o 
   5  12  -3       39.12       38.37      2.62 o 
   6  12  -3        1.56        1.91      0.73 o 
  -3  13  -3       24.80       23.30      1.19 o 
  -2  13  -3        8.89       10.34      0.85 o 
  -1  13  -3       35.92       40.69      1.79 o 
   0  13  -3       42.22       48.44      2.76 o 
   1  13  -3       20.46       24.94      2.55 o 
   2  13  -3       31.63       35.52      1.76 o 
   3  13  -3       31.16       36.73      3.59 o 
   4  13  -3       35.48       36.28      2.48 o 
 -11   0  -2      178.18      196.55      5.93 o 
 -10   0  -2       37.34       44.00      2.62 o 
  -9   0  -2      314.66      325.10      6.90 o 
  -8   0  -2      314.42      315.75      8.48 o 
  -7   0  -2       55.04       58.25      1.30 o 
  -6   0  -2     1133.13     1154.86      7.62 o 
  -5   0  -2     1749.35     1750.11     10.42 o 
  -4   0  -2     1761.04     1790.65     10.26 o 
  -3   0  -2     3388.85     3427.57     18.10 o 
  -2   0  -2     8215.44     8223.27     41.38 o 
  -1   0  -2     5878.89     5739.81     25.28 o 
   2   0  -2       19.33       16.55      0.69 o 
   3   0  -2     3215.47     3173.55     20.12 o 
   4   0  -2     1393.87     1494.81     10.15 o 
   5   0  -2     3592.25     3738.13     34.76 o 
   6   0  -2      471.45      450.56      8.69 o 
   7   0  -2        6.53        7.21      0.46 o 
   8   0  -2      299.03      318.61      5.93 o 
   9   0  -2      136.73      139.17      4.00 o 
  10   0  -2       29.54       29.38      1.93 o 
  11   0  -2       96.04       99.45      3.86 o 
  12   0  -2        4.67        2.90      0.97 o 
 -11   1  -2       60.56       64.54      2.39 o 
 -10   1  -2       10.78       11.44      1.12 o 
  -9   1  -2       49.39       54.85      1.50 o 
  -8   1  -2       19.43       19.45      0.89 o 
  -7   1  -2     1022.45      997.42      8.26 o 
  -6   1  -2      181.82      175.13      1.79 o 
  -5   1  -2      909.49      861.14      5.80 o 
  -4   1  -2     1406.96     1410.29      8.07 o 
  -3   1  -2       91.22       95.66      0.75 o 
  -2   1  -2     1857.30     1952.89      7.71 o 
  -1   1  -2     7244.49     7151.51     58.35 o 
   0   1  -2     1565.16     1636.27      6.70 o 
   1   1  -2     5034.44     4900.45     43.45 o 
   2   1  -2      832.03      830.90      4.91 o 
   3   1  -2     2520.65     2562.38     17.93 o 
   4   1  -2      168.83      179.38      1.68 o 
   5   1  -2      364.02      368.32      4.15 o 
   6   1  -2      232.41      213.57      2.17 o 
   7   1  -2       74.72       80.15      1.32 o 
   8   1  -2       10.74        9.48      0.73 o 
   9   1  -2       52.20       50.62      1.70 o 
  10   1  -2       64.38       59.85      2.76 o 
  11   1  -2       11.73       13.00      1.10 o 
  12   1  -2       23.18       25.46      1.46 o 
 -11   2  -2       51.19       53.94      2.24 o 
 -10   2  -2       20.69       22.62      1.37 o 
  -9   2  -2       14.74       14.19      0.85 o 
  -8   2  -2        7.47        6.30      0.57 o 
  -7   2  -2       45.38       43.45      1.21 o 
  -6   2  -2       22.01       19.26      0.63 o 
  -5   2  -2      327.16      306.63      2.34 o 
  -4   2  -2       40.68       31.91      0.44 o 
  -3   2  -2      218.11      205.05      1.32 o 
  -2   2  -2      269.87      268.94      1.77 o 
  -1   2  -2      295.36      302.79      2.23 o 
   0   2  -2     5583.39     5330.67     36.22 o 
   1   2  -2     7086.98     7167.17     52.69 o 
   2   2  -2     1325.10     1372.88      9.46 o 
   3   2  -2      734.70      768.17      6.38 o 
   4   2  -2      679.45      674.73      4.53 o 
   5   2  -2      818.66      834.60      7.02 o 
   6   2  -2      250.67      245.29      3.21 o 
   7   2  -2      251.94      253.95      7.17 o 
   8   2  -2      347.49      335.40      4.43 o 
   9   2  -2       85.78       89.28      2.29 o 
  10   2  -2       46.91       49.00      1.80 o 
  11   2  -2       23.68       24.16      1.45 o 
 -11   3  -2       18.57       23.22      2.07 o 
 -10   3  -2       50.38       53.80      1.64 o 
  -9   3  -2       66.88       72.05      1.77 o 
  -8   3  -2       60.89       59.52      1.53 o 
  -7   3  -2      160.29      157.73      2.33 o 
  -6   3  -2       28.49       28.77      0.93 o 
  -5   3  -2      146.66      153.40      2.48 o 
  -4   3  -2      213.58      234.67      2.44 o 
  -3   3  -2     1317.38     1367.13      7.99 o 
  -2   3  -2      268.65      274.28      2.15 o 
  -1   3  -2      107.61       99.50      1.48 o 
   0   3  -2      401.12      387.44      2.73 o 
   1   3  -2     2431.64     2480.36     45.43 o 
   2   3  -2      110.43      111.81      1.56 o 
   3   3  -2      367.71      370.91      3.51 o 
   4   3  -2       24.55       34.04      0.92 o 
   5   3  -2       33.63       24.42      0.71 o 
   6   3  -2      125.39      119.04      3.52 o 
   7   3  -2       14.63       12.17      0.82 o 
   8   3  -2       92.42       87.21      2.14 o 
   9   3  -2       60.27       62.19      2.48 o 
  10   3  -2        4.37        4.78      0.97 o 
  11   3  -2        3.38        4.69      1.24 o 
 -11   4  -2       10.47        9.89      0.93 o 
 -10   4  -2       17.60       19.28      1.05 o 
  -9   4  -2       84.73       78.51      2.04 o 
  -8   4  -2       29.13       33.07      1.22 o 
  -7   4  -2      230.20      221.66      2.94 o 
  -6   4  -2       30.87       35.87      1.06 o 
  -5   4  -2       41.33       42.45      1.09 o 
  -4   4  -2      107.40      127.38      2.15 o 
  -3   4  -2        4.93        3.54      0.25 o 
  -2   4  -2      440.60      428.41      5.93 o 
  -1   4  -2       34.52       34.40      1.24 o 
   0   4  -2      328.21      366.44      3.44 o 
   1   4  -2     2047.57     2135.34     11.78 o 
   2   4  -2      614.58      660.12      5.41 o 
   3   4  -2      553.13      569.98      4.34 o 
   4   4  -2      212.16      205.26      2.57 o 
   5   4  -2      110.39      118.84      2.02 o 
   6   4  -2       49.42       52.21      1.32 o 
   7   4  -2       35.77       39.72      2.07 o 
   8   4  -2       29.45       28.77      1.26 o 
   9   4  -2       32.55       32.64      1.45 o 
  10   4  -2       13.39       16.41      1.79 o 
  11   4  -2       23.24       25.10      2.07 o 
 -10   5  -2       12.98       12.27      0.90 o 
  -9   5  -2        0.51        0.78      0.48 o 
  -8   5  -2       72.37       73.03      1.80 o 
  -7   5  -2       14.82       16.01      0.85 o 
  -6   5  -2       43.64       38.79      3.03 o 
  -5   5  -2       87.61       86.12      2.21 o 
  -4   5  -2       97.94       97.89      2.00 o 
  -3   5  -2        5.03        5.18      0.24 o 
  -2   5  -2        9.84       12.10      0.63 o 
  -1   5  -2      141.46      147.77      1.75 o 
   0   5  -2      567.34      635.95      6.55 o 
   1   5  -2       85.62      100.93      1.29 o 
   2   5  -2      966.20     1062.25      9.38 o 
   3   5  -2      202.80      208.48      2.73 o 
   4   5  -2      468.05      504.04      4.92 o 
   5   5  -2       99.40       98.83      1.89 o 
   6   5  -2      153.00      151.77      2.49 o 
   7   5  -2        0.66       -0.41      0.69 o 
   8   5  -2       36.87       37.93      2.21 o 
   9   5  -2        1.77        1.93      0.83 o 
  10   5  -2       37.02       42.90      2.76 o 
  11   5  -2        3.78        4.55      1.38 o 
 -10   6  -2       11.41       10.62      1.02 o 
  -9   6  -2        2.70        2.34      0.63 o 
  -8   6  -2       20.52       19.14      1.22 o 
  -7   6  -2      178.10      170.54      5.72 o 
  -6   6  -2       12.40       11.11      0.88 o 
  -5   6  -2       32.16       31.38      1.22 o 
  -4   6  -2        5.47        3.47      0.49 o 
  -3   6  -2      151.82      147.19      2.49 o 
  -2   6  -2        2.13        2.00      0.39 o 
  -1   6  -2      204.39      221.13      3.65 o 
   0   6  -2      104.49      105.81      1.26 o 
   1   6  -2      198.58      212.93      2.19 o 
   2   6  -2      164.74      162.47      3.38 o 
   3   6  -2       56.77       61.73      1.46 o 
   4   6  -2       29.43       32.27      1.12 o 
   5   6  -2       28.40       27.17      1.24 o 
   6   6  -2        8.09        9.93      0.73 o 
   7   6  -2       14.81       16.14      1.52 o 
   8   6  -2       16.51       18.07      1.66 o 
   9   6  -2        0.23        1.10      0.97 o 
  10   6  -2       14.02       16.00      1.79 o 
  -9   7  -2        0.17       -0.07      0.49 o 
  -8   7  -2        2.81        2.22      0.63 o 
  -7   7  -2       19.30       17.64      1.79 o 
  -6   7  -2       66.09       62.34      2.34 o 
  -5   7  -2       17.78       14.28      0.92 o 
  -4   7  -2       34.93       32.77      1.27 o 
  -3   7  -2       56.41       54.43      1.51 o 
  -2   7  -2        3.17        2.07      0.55 o 
  -1   7  -2        1.17        0.74      0.32 o 
   0   7  -2        9.87        9.84      0.42 o 
   1   7  -2      142.61      154.46      1.92 o 
   2   7  -2       25.97       25.80      0.76 o 
   3   7  -2       92.11       87.17      1.85 o 
   4   7  -2      161.85      155.28      3.03 o 
   5   7  -2       95.18       92.36      2.04 o 
   6   7  -2       26.01       23.79      1.09 o 
   7   7  -2        2.11        1.93      0.97 o 
   8   7  -2        5.76        6.21      1.24 o 
   9   7  -2       13.38       11.45      1.52 o 
  10   7  -2        0.75        1.66      0.97 o 
  -9   8  -2        3.68        4.10      0.82 o 
  -8   8  -2       20.63       20.48      1.31 o 
  -7   8  -2        2.40        1.86      0.68 o 
  -6   8  -2        6.42        8.54      0.92 o 
  -5   8  -2       69.52       67.26      1.94 o 
  -4   8  -2        4.88        3.14      0.56 o 
  -3   8  -2      139.98      140.18      2.63 o 
  -2   8  -2       17.15       17.87      0.98 o 
  -1   8  -2      176.24      170.58      1.86 o 
   0   8  -2       71.12       74.65      1.19 o 
   1   8  -2      156.97      152.47      2.46 o 
   2   8  -2       58.14       61.02      1.21 o 
   3   8  -2       13.44       13.40      0.78 o 
   4   8  -2       45.68       41.57      1.41 o 
   5   8  -2       31.63       29.93      1.59 o 
   6   8  -2       45.69       47.01      2.21 o 
   7   8  -2       39.56       36.00      2.34 o 
   8   8  -2       12.00       11.45      1.52 o 
   9   8  -2        3.41        1.93      0.97 o 
  -8   9  -2       57.63       57.51      2.18 o 
  -7   9  -2        7.31        7.46      0.74 o 
  -6   9  -2      208.20      206.31      6.34 o 
  -5   9  -2      137.23      138.16      3.38 o 
  -4   9  -2       59.97       55.48      1.80 o 
  -3   9  -2      373.98      357.79      6.62 o 
  -2   9  -2      284.65      279.45      3.34 o 
  -1   9  -2      104.43      101.36      1.50 o 
   0   9  -2      435.77      446.79      3.52 o 
   1   9  -2       31.96       35.33      0.92 o 
   2   9  -2       49.87       47.22      1.13 o 
   3   9  -2      156.50      153.82      2.82 o 
   4   9  -2       18.66       16.34      0.98 o 
   5   9  -2      115.38      110.13      2.69 o 
   6   9  -2       37.82       38.32      1.55 o 
   7   9  -2       21.00       20.69      1.93 o 
   8   9  -2       11.55       10.62      1.52 o 
   9   9  -2       35.40       29.93      2.34 o 
  -7  10  -2       36.55       34.83      1.34 o 
  -6  10  -2       44.19       45.75      1.53 o 
  -5  10  -2       32.09       29.87      1.19 o 
  -4  10  -2       11.14       12.28      0.82 o 
  -3  10  -2       20.26       18.06      0.90 o 
  -2  10  -2       20.17       20.81      1.21 o 
  -1  10  -2       46.25       44.87      1.32 o 
   0  10  -2       84.43       88.22      1.44 o 
   1  10  -2       28.53       26.52      0.86 o 
   2  10  -2       13.65       12.40      0.68 o 
   3  10  -2       70.22       69.96      2.00 o 
   4  10  -2       74.83       72.56      2.05 o 
   5  10  -2       71.36       66.73      2.00 o 
   6  10  -2       16.54       17.87      1.12 o 
   7  10  -2       17.99       17.93      1.93 o 
   8  10  -2        2.19        3.45      1.24 o 
  -6  11  -2       18.22       21.80      1.15 o 
  -5  11  -2       27.40       26.60      1.19 o 
  -4  11  -2       34.11       37.04      1.41 o 
  -3  11  -2       25.51       25.32      1.13 o 
  -2  11  -2       14.59       15.38      0.87 o 
  -1  11  -2       11.27       11.03      0.77 o 
   0  11  -2       33.70       35.66      1.21 o 
   1  11  -2       15.24       15.34      0.71 o 
   2  11  -2       37.90       39.77      1.29 o 
   3  11  -2       15.72       12.97      1.79 o 
   4  11  -2        4.51        4.65      0.68 o 
   5  11  -2       39.00       42.68      1.70 o 
   6  11  -2       12.96       13.65      1.66 o 
   7  11  -2        1.04        2.90      1.24 o 
  -5  12  -2        9.10        9.04      0.81 o 
  -4  12  -2        2.65        3.48      0.56 o 
  -3  12  -2       11.90       12.63      0.85 o 
  -2  12  -2       20.43       22.18      1.08 o 
  -1  12  -2        2.65        2.75      0.52 o 
   0  12  -2        3.82        5.16      0.63 o 
   1  12  -2       26.37       27.62      1.72 o 
   2  12  -2       15.62       14.21      0.87 o 
   3  12  -2       40.19       41.82      1.70 o 
   4  12  -2       18.24       17.58      1.22 o 
   5  12  -2        8.15        8.25      1.17 o 
   6  12  -2       13.32       15.31      1.79 o 
  -4  13  -2        5.61        5.71      0.92 o 
  -3  13  -2        7.37        7.27      0.98 o 
  -2  13  -2       14.56       14.55      0.90 o 
  -1  13  -2        3.78        3.31      0.58 o 
   0  13  -2        6.15        5.55      0.97 o 
   1  13  -2       61.24       57.16      2.14 o 
   2  13  -2        5.76        5.57      0.86 o 
   3  13  -2        6.72        6.21      1.38 o 
   4  13  -2        9.89        9.02      0.92 o 
 -11   1  -1       24.62       26.18      3.03 o 
 -10   1  -1       20.49       21.24      1.37 o 
  -9   1  -1       54.21       50.85      1.69 o 
  -8   1  -1      102.63      105.20      1.90 o 
  -7   1  -1      191.11      178.20      1.91 o 
  -6   1  -1        0.45        0.56      0.16 o 
  -5   1  -1      168.63      175.32      1.38 o 
  -4   1  -1      699.85      730.20      4.57 o 
  -3   1  -1      560.38      565.33      2.56 o 
  -2   1  -1      384.61      388.15      1.97 o 
  -1   1  -1     1553.52     1602.76     34.07 o 
   1   1  -1      637.09      663.16      6.48 o 
   2   1  -1      279.60      290.03      1.99 o 
   3   1  -1      573.08      579.95      3.65 o 
   4   1  -1     1385.33     1503.16      9.10 o 
   5   1  -1      121.22      112.67      1.95 o 
   6   1  -1       29.81       26.78      1.01 o 
   7   1  -1       20.18       20.30      0.78 o 
   8   1  -1       47.04       41.68      1.41 o 
   9   1  -1        5.96        4.96      0.69 o 
  10   1  -1       27.55       29.40      1.37 o 
  11   1  -1        1.44        0.92      0.55 o 
 -11   2  -1       14.61       15.43      1.26 o 
 -10   2  -1       35.42       38.47      1.65 o 
  -9   2  -1       18.87       17.60      0.89 o 
  -8   2  -1       28.33       25.10      0.97 o 
  -7   2  -1      109.33      100.38      1.39 o 
  -6   2  -1       72.14       75.70      0.88 o 
  -5   2  -1       48.67       49.11      0.65 o 
  -4   2  -1      287.51      297.29      1.96 o 
  -3   2  -1      174.90      176.84      1.53 o 
  -2   2  -1      120.65      114.27      0.94 o 
  -1   2  -1      231.02      258.22      2.34 o 
   0   2  -1     2090.86     2074.46     10.85 o 
   1   2  -1     6130.43     5829.75     37.21 o 
   2   2  -1     1265.29     1242.93     15.38 o 
   3   2  -1       24.11       21.93      0.50 o 
   4   2  -1     2143.63     2268.67     10.75 o 
   5   2  -1      155.82      179.52      2.03 o 
   6   2  -1      123.00      130.78      1.74 o 
   7   2  -1      224.93      205.42      2.37 o 
   8   2  -1      164.64      159.27      2.61 o 
   9   2  -1        3.52        3.91      0.56 o 
  10   2  -1        0.62        1.15      0.53 o 
  11   2  -1        0.53       -0.48      0.76 o 
 -11   3  -1        6.73        5.38      1.24 o 
 -10   3  -1       44.96       49.22      1.89 o 
  -9   3  -1       33.48       33.32      1.51 o 
  -8   3  -1       19.66       19.33      0.89 o 
  -7   3  -1       62.84       57.99      1.38 o 
  -6   3  -1       74.03       79.61      1.12 o 
  -5   3  -1       10.22       10.23      0.57 o 
  -4   3  -1       42.28       37.28      0.88 o 
  -3   3  -1        5.23        7.31      0.69 o 
  -2   3  -1       30.87       33.31      0.62 o 
  -1   3  -1      716.82      760.58      9.17 o 
   0   3  -1      164.40      153.93      2.34 o 
   1   3  -1     1863.69     1894.41     10.51 o 
   2   3  -1      325.32      313.36      4.34 o 
   3   3  -1       14.98       12.71      0.53 o 
   4   3  -1      292.69      290.91      2.45 o 
   5   3  -1      252.95      277.55      2.51 o 
   6   3  -1       45.52       48.66      4.34 o 
   7   3  -1      103.01      111.50      1.77 o 
   8   3  -1      115.43      118.54      3.66 o 
   9   3  -1       33.67       28.47      2.00 o 
  10   3  -1       28.21       26.04      1.36 o 
  11   3  -1       22.11       26.34      2.07 o 
 -11   4  -1       33.73       36.94      3.24 o 
 -10   4  -1       24.17       23.28      1.14 o 
  -9   4  -1        0.32        0.32      0.42 o 
  -8   4  -1       86.87       84.77      1.83 o 
  -7   4  -1      247.50      229.45      3.17 o 
  -6   4  -1       77.23       75.22      1.17 o 
  -5   4  -1      269.09      261.09      5.01 o 
  -4   4  -1      204.24      205.17      2.49 o 
  -3   4  -1      218.99      211.31      2.68 o 
  -2   4  -1      892.19      897.80      7.02 o 
  -1   4  -1      470.40      479.82      4.24 o 
   0   4  -1       25.73       23.86      0.97 o 
   1   4  -1      194.20      197.29      1.80 o 
   2   4  -1      877.06      901.91      9.79 o 
   3   4  -1      142.66      152.31      2.14 o 
   4   4  -1      338.84      339.39      3.53 o 
   5   4  -1      725.25      730.70      9.31 o 
   6   4  -1        2.25        1.97      0.35 o 
   7   4  -1      124.21      120.77      2.32 o 
   8   4  -1      193.56      181.83      7.03 o 
   9   4  -1       23.10       21.05      1.16 o 
  10   4  -1       72.63       69.79      3.31 o 
  11   4  -1       68.35       74.48      3.45 o 
 -10   5  -1       29.33       31.81      1.30 o 
  -9   5  -1       13.75       13.05      0.85 o 
  -8   5  -1       97.62       95.84      2.02 o 
  -7   5  -1      135.48      125.53      2.18 o 
  -6   5  -1      188.61      176.88      2.44 o 
  -5   5  -1      191.51      198.52      3.02 o 
  -4   5  -1      415.43      427.02      4.97 o 
  -3   5  -1      187.88      182.61      2.53 o 
  -2   5  -1      457.28      437.75      4.97 o 
  -1   5  -1      797.86      823.91      6.63 o 
   0   5  -1     1318.07     1388.87     10.00 o 
   1   5  -1      462.28      459.05      4.18 o 
   2   5  -1      111.25       95.91      1.35 o 
   3   5  -1      120.81      118.82      2.21 o 
   4   5  -1      235.09      229.47      2.91 o 
   5   5  -1      208.77      199.17      2.90 o 
   6   5  -1      107.70      106.42      1.99 o 
   7   5  -1      164.01      153.65      4.14 o 
   8   5  -1       82.55       81.52      3.17 o 
   9   5  -1       15.34       14.07      1.52 o 
  10   5  -1       25.19       28.28      2.21 o 
  11   5  -1       72.54       79.45      3.72 o 
 -10   6  -1       13.72       15.77      1.66 o 
  -9   6  -1       28.42       30.31      1.51 o 
  -8   6  -1       64.50       65.18      2.10 o 
  -7   6  -1        9.66        9.97      0.82 o 
  -6   6  -1      111.27      106.89      3.45 o 
  -5   6  -1       83.91       93.20      2.04 o 
  -4   6  -1       86.52       82.09      1.85 o 
  -3   6  -1       66.38       63.39      1.51 o 
  -2   6  -1      135.79      144.61      3.31 o 
  -1   6  -1      722.24      702.32      6.10 o 
   0   6  -1      598.02      627.61      5.51 o 
   1   6  -1       27.66       15.67      0.63 o 
   2   6  -1       72.23       63.23      1.07 o 
   3   6  -1      102.95      105.50      2.41 o 
   4   6  -1      146.84      152.71      2.43 o 
   5   6  -1      202.76      198.10      2.91 o 
   6   6  -1       68.05       64.10      1.62 o 
   7   6  -1      188.49      197.38      4.97 o 
   8   6  -1       98.74       96.41      3.59 o 
   9   6  -1       29.29       26.21      2.07 o 
  10   6  -1       22.42       25.38      2.07 o 
 -10   7  -1       37.24       39.00      2.28 o 
  -9   7  -1       17.88       17.79      1.22 o 
  -8   7  -1       32.60       32.77      1.51 o 
  -7   7  -1       15.41       18.70      1.16 o 
  -6   7  -1       70.52       70.74      2.00 o 
  -5   7  -1        9.97       10.25      0.73 o 
  -4   7  -1       79.81       74.32      1.80 o 
  -3   7  -1       85.61       83.87      1.85 o 
  -2   7  -1       98.04       99.98      1.94 o 
  -1   7  -1      208.77      219.90      5.03 o 
   0   7  -1       21.84       21.60      0.88 o 
   1   7  -1      801.69      779.20      5.60 o 
   2   7  -1      245.45      242.83      2.71 o 
   3   7  -1        7.64        8.57      0.68 o 
   4   7  -1      419.81      385.10      6.21 o 
   5   7  -1      158.21      152.31      2.67 o 
   6   7  -1       44.30       45.66      2.62 o 
   7   7  -1      175.67      173.38      4.83 o 
   8   7  -1       98.41      106.76      4.00 o 
   9   7  -1       20.19       20.83      1.93 o 
  10   7  -1        1.59        0.55      0.97 o 
  -9   8  -1       15.48       15.35      1.22 o 
  -8   8  -1       22.93       22.60      2.00 o 
  -7   8  -1       58.83       55.14      2.00 o 
  -6   8  -1        7.58        6.44      1.03 o 
  -5   8  -1       73.15       73.86      2.48 o 
  -4   8  -1      333.02      328.91      4.38 o 
  -3   8  -1       16.69       19.50      0.92 o 
  -2   8  -1      390.12      387.36      4.48 o 
  -1   8  -1      661.43      658.42      7.45 o 
   0   8  -1      494.42      479.32      8.69 o 
   1   8  -1      430.41      433.73      3.78 o 
   2   8  -1      280.59      267.39      2.76 o 
   3   8  -1       47.12       45.68      1.41 o 
   4   8  -1      196.67      191.73      3.12 o 
   5   8  -1      116.19      114.68      2.38 o 
   6   8  -1       28.01       26.88      1.19 o 
   7   8  -1       32.85       36.96      2.34 o 
   8   8  -1       11.47       12.00      1.66 o 
   9   8  -1       19.69       18.90      1.93 o 
  -8   9  -1       38.26       42.68      1.85 o 
  -7   9  -1       19.17       18.94      1.26 o 
  -6   9  -1      123.44      123.62      3.17 o 
  -5   9  -1       16.54       16.75      1.06 o 
  -4   9  -1       40.56       38.53      1.45 o 
  -3   9  -1      324.71      319.39      5.03 o 
  -2   9  -1      153.31      152.99      2.73 o 
  -1   9  -1       95.94       98.21      2.15 o 
   0   9  -1       82.87       84.04      2.07 o 
   1   9  -1      365.62      371.20      3.16 o 
   2   9  -1      101.33       98.37      1.75 o 
   3   9  -1      124.24      125.13      3.10 o 
   4   9  -1       84.33       87.84      2.14 o 
   5   9  -1       11.73       12.67      0.92 o 
   6   9  -1       19.11       22.48      1.93 o 
   7   9  -1       12.31       12.97      1.52 o 
   8   9  -1       11.02       11.45      1.52 o 
   9   9  -1        5.45        6.21      1.38 o 
  -8  10  -1       13.98       16.14      1.93 o 
  -7  10  -1        2.88        4.42      0.76 o 
  -6  10  -1        7.49        8.99      1.03 o 
  -5  10  -1       12.88       13.76      1.03 o 
  -4  10  -1       39.38       38.76      1.55 o 
  -3  10  -1       31.82       30.72      1.36 o 
  -2  10  -1        4.00        4.74      1.24 o 
  -1  10  -1       43.58       41.95      1.46 o 
   0  10  -1        3.72        4.64      0.45 o 
   1  10  -1       69.19       73.43      1.35 o 
   2  10  -1       24.34       27.72      1.22 o 
   3  10  -1        5.22        7.25      0.78 o 
   4  10  -1        3.32        3.36      0.63 o 
   5  10  -1       20.64       20.43      1.16 o 
   6  10  -1        5.09        3.17      1.10 o 
   7  10  -1        7.36        6.21      1.38 o 
   8  10  -1        9.81       10.90      1.52 o 
  -7  11  -1       13.34       10.42      1.12 o 
  -6  11  -1        5.71        5.52      1.24 o 
  -5  11  -1        1.14        1.46      0.83 o 
  -4  11  -1        6.02        6.67      1.10 o 
  -3  11  -1        8.59        8.19      1.52 o 
  -2  11  -1        4.33        5.14      0.55 o 
  -1  11  -1        2.51        1.26      0.43 o 
   0  11  -1       45.04       44.02      1.09 o 
   1  11  -1       19.63       19.91      0.89 o 
   2  11  -1        2.64        3.15      0.68 o 
   3  11  -1       55.53       57.03      1.90 o 
   4  11  -1       11.15       11.40      0.98 o 
   5  11  -1        8.08        6.70      0.82 o 
   6  11  -1        0.49        0.69      0.83 o 
   7  11  -1        4.32        6.62      1.38 o 
  -6  12  -1        8.06        9.44      1.12 o 
  -5  12  -1        5.84        5.36      1.59 o 
  -4  12  -1        0.36        0.01      0.63 o 
  -3  12  -1        0.86        1.77      0.52 o 
  -2  12  -1        0.65        0.58      0.44 o 
  -1  12  -1        3.15        3.15      0.52 o 
   0  12  -1       17.10       19.18      0.95 o 
   1  12  -1       30.38       31.52      1.15 o 
   2  12  -1        3.41        2.53      0.50 o 
   3  12  -1        3.14        4.42      0.73 o 
   4  12  -1       11.39       12.38      1.07 o 
   5  12  -1       14.17       14.30      1.45 o 
   6  12  -1        1.17        2.62      0.97 o 
  -4  13  -1       16.04       15.95      1.27 o 
  -3  13  -1       14.52       13.16      1.17 o 
  -2  13  -1        6.50        5.42      0.86 o 
  -1  13  -1       13.08       11.72      1.02 o 
   0  13  -1       24.75       24.75      1.41 o 
   1  13  -1       15.42       14.22      1.72 o 
   2  13  -1       28.39       32.28      1.61 o 
   3  13  -1       18.19       18.92      1.11 o 
   4  13  -1       22.55       22.94      1.41 o 
   0  14  -1        7.49        6.07      1.24 o 
   1  14  -1        1.76        2.21      1.10 o 
 -11   0   0      128.09      131.86      4.69 o 
 -10   0   0       36.97       37.79      2.48 o 
  -9   0   0       56.41       56.55      2.21 o 
  -8   0   0      112.50      122.34      3.03 o 
  -7   0   0      262.28      249.17      2.91 o 
  -6   0   0     1404.50     1415.63     10.28 o 
  -5   0   0      374.92      382.81      3.00 o 
  -4   0   0     1938.75     2029.26     11.23 o 
  -3   0   0     9318.75     9346.81     57.83 o 
  -2   0   0    15114.43    13792.82    120.41 o 
   3   0   0     9367.85     9474.01     82.07 o 
   4   0   0     1891.74     2018.03     19.59 o 
   5   0   0      390.60      399.99      5.52 o 
   6   0   0     1409.05     1449.35     15.45 o 
   7   0   0      272.20      259.44      4.83 o 
   8   0   0      119.24      127.61      2.28 o 
   9   0   0       53.07       53.93      2.34 o 
  10   0   0       40.40       42.21      2.21 o 
  11   0   0      126.86      133.65      4.28 o 
 -11   1   0       72.32       78.36      3.45 o 
 -10   1   0       68.51       71.86      3.31 o 
  -9   1   0      145.86      147.95      2.91 o 
  -8   1   0      173.94      177.76      2.30 o 
  -7   1   0      412.62      407.61      2.73 o 
  -6   1   0      100.48      109.66      1.25 o 
  -5   1   0      210.54      217.14      1.75 o 
  -4   1   0      562.64      564.94      3.23 o 
  -3   1   0       44.45       45.62      0.54 o 
  -2   1   0     2895.27     3026.21     15.63 o 
   2   1   0     2873.56     2966.63     14.41 o 
   3   1   0       50.97       53.50      0.74 o 
   4   1   0      547.64      552.81      3.79 o 
   5   1   0      211.94      217.62      2.12 o 
   6   1   0       98.02      105.32      1.85 o 
   7   1   0      401.24      396.20      3.57 o 
   8   1   0      173.74      175.12      2.32 o 
   9   1   0      146.41      142.96      2.78 o 
  10   1   0       68.50       72.03      2.28 o 
  11   1   0       71.70       73.81      2.29 o 
 -11   2   0        1.17        0.97      1.10 o 
 -10   2   0       43.56       46.84      1.75 o 
  -9   2   0      156.57      161.34      5.24 o 
  -8   2   0        2.05        4.06      0.53 o 
  -7   2   0        9.66        8.53      0.38 o 
  -6   2   0      114.22      107.67      1.12 o 
  -5   2   0        4.66        2.22      0.21 o 
  -4   2   0      337.53      342.51      2.61 o 
  -3   2   0     1145.35     1175.73      6.98 o 
  -2   2   0     1255.58     1293.38      7.30 o 
  -1   2   0      377.32      368.32      2.88 o 
   0   2   0     1263.90     1275.56     11.86 o 
   1   2   0      359.52      361.79      3.59 o 
   2   2   0     1236.63     1285.76      8.77 o 
   3   2   0     1155.78     1182.79      5.84 o 
   4   2   0      343.60      351.37      2.27 o 
   5   2   0        4.72        2.52      0.26 o 
   6   2   0      118.83      111.82      1.86 o 
   7   2   0        8.10        6.78      0.44 o 
   8   2   0        1.29        2.02      0.35 o 
   9   2   0      152.48      153.27      2.91 o 
  10   2   0       44.76       44.55      1.79 o 
  11   2   0        0.77        0.55      0.83 o 
 -11   3   0        2.44        3.12      0.76 o 
 -10   3   0       17.89       21.98      1.59 o 
  -9   3   0       56.35       54.46      1.51 o 
  -8   3   0      195.81      175.82      2.63 o 
  -7   3   0      146.56      139.43      1.66 o 
  -6   3   0      245.29      241.26      1.83 o 
  -5   3   0      189.59      184.40      1.44 o 
  -4   3   0      223.35      228.90      2.25 o 
  -3   3   0       49.54       56.65      0.93 o 
  -2   3   0      794.65      817.89      6.14 o 
  -1   3   0      748.46      777.93     14.21 o 
   0   3   0       13.00       10.90      0.55 o 
   1   3   0      728.25      776.95      7.59 o 
   2   3   0      806.94      815.55     13.59 o 
   3   3   0       44.50       52.68      0.99 o 
   4   3   0      214.15      224.51      1.75 o 
   5   3   0      188.41      184.51      1.64 o 
   6   3   0      244.03      238.98      2.53 o 
   7   3   0      142.32      135.57      1.92 o 
   8   3   0      202.12      179.85      3.09 o 
   9   3   0       54.99       51.25      1.69 o 
  10   3   0       17.63       22.48      1.93 o 
  11   3   0        2.47        2.90      0.97 o 
 -11   4   0       21.44       19.27      1.39 o 
 -10   4   0        3.90        4.58      0.66 o 
  -9   4   0       47.72       48.21      1.46 o 
  -8   4   0      130.97      127.38      2.23 o 
  -7   4   0      279.83      260.51      3.10 o 
  -6   4   0      225.60      218.49      2.13 o 
  -5   4   0      121.94      132.83      1.79 o 
  -4   4   0      314.37      305.75      2.83 o 
  -3   4   0     1090.70     1151.93      8.97 o 
  -2   4   0      260.44      273.08      2.82 o 
  -1   4   0      383.43      409.65      3.60 o 
   0   4   0      428.66      426.89      5.10 o 
   1   4   0      375.03      398.61      4.55 o 
   2   4   0      262.33      277.14      2.91 o 
   3   4   0     1097.17     1142.81      8.57 o 
   4   4   0      315.20      306.06      3.21 o 
   5   4   0      125.09      136.56      1.99 o 
   6   4   0      228.79      220.63      2.22 o 
   7   4   0      275.97      259.01      4.48 o 
   8   4   0      134.83      132.88      2.55 o 
   9   4   0       48.86       48.27      2.48 o 
  10   4   0        4.12        4.00      1.10 o 
  11   4   0       21.35       20.83      2.07 o 
 -11   5   0       10.80       11.89      1.16 o 
 -10   5   0       12.05       12.66      1.11 o 
  -9   5   0       38.30       35.15      1.30 o 
  -8   5   0       12.72       14.17      0.82 o 
  -7   5   0       26.98       26.00      1.01 o 
  -6   5   0       33.23       35.41      1.06 o 
  -5   5   0      166.39      184.38      2.64 o 
  -4   5   0      122.11      128.35      2.14 o 
  -3   5   0      193.01      208.79      2.67 o 
  -2   5   0       13.28       12.49      0.59 o 
  -1   5   0       65.72       71.16      1.38 o 
   0   5   0      641.05      631.57      7.31 o 
   1   5   0       66.91       73.10      1.66 o 
   2   5   0       12.41       11.11      0.40 o 
   3   5   0      189.59      204.44      2.67 o 
   4   5   0      123.03      126.09      2.02 o 
   5   5   0      167.15      181.73      2.58 o 
   6   5   0       32.35       34.13      1.04 o 
   7   5   0       27.96       27.59      1.79 o 
   8   5   0       12.90       14.76      1.52 o 
   9   5   0       37.43       36.55      2.34 o 
  10   5   0       12.37       16.41      1.79 o 
  11   5   0       10.61       12.14      1.79 o 
 -10   6   0        0.85        0.20      0.60 o 
  -9   6   0        0.69        1.24      0.52 o 
  -8   6   0       69.10       65.69      1.69 o 
  -7   6   0        3.14        3.32      0.90 o 
  -6   6   0       32.84       31.58      1.26 o 
  -5   6   0        8.20        8.40      0.66 o 
  -4   6   0       32.33       35.38      1.16 o 
  -3   6   0       44.94       46.16      1.26 o 
  -2   6   0      114.01      118.78      1.94 o 
  -1   6   0      180.36      193.23      3.24 o 
   0   6   0       51.95       51.59      1.66 o 
   1   6   0      180.44      197.51      3.17 o 
   2   6   0      113.87      119.66      1.50 o 
   3   6   0       44.76       46.01      1.66 o 
   4   6   0       32.30       36.01      1.24 o 
   5   6   0        8.09        8.20      0.58 o 
   6   6   0       32.69       30.76      1.93 o 
   7   6   0        3.12        2.76      0.97 o 
   8   6   0       68.98       69.65      3.03 o 
   9   6   0        0.66        2.34      0.97 o 
  10   6   0        0.87        1.52      0.97 o 
 -10   7   0       10.93       11.04      1.06 o 
  -9   7   0        3.74        4.00      0.76 o 
  -8   7   0       29.07       29.57      1.45 o 
  -7   7   0       50.93       46.21      1.65 o 
  -6   7   0        5.14        5.57      0.63 o 
  -5   7   0       16.12       15.85      0.92 o 
  -4   7   0       20.89       20.92      0.96 o 
  -3   7   0       91.97       94.49      1.89 o 
  -2   7   0       16.09       15.98      0.73 o 
  -1   7   0      101.39      119.00      2.00 o 
   0   7   0      381.70      384.13      4.00 o 
   1   7   0       99.89      118.34      2.48 o 
   2   7   0       15.48       14.11      0.71 o 
   3   7   0       90.59       91.08      1.90 o 
   4   7   0       21.15       23.00      1.02 o 
   5   7   0       16.62       16.50      0.86 o 
   6   7   0        4.87        4.14      0.83 o 
   7   7   0       50.14       45.52      2.48 o 
   8   7   0       29.38       31.03      2.21 o 
   9   7   0        3.73        2.62      0.97 o 
  10   7   0       10.70        9.93      1.66 o 
  -9   8   0        1.41        1.54      0.83 o 
  -8   8   0        0.78        0.92      0.56 o 
  -7   8   0        1.20        1.05      0.76 o 
  -6   8   0        0.23        0.16      0.53 o 
  -5   8   0       20.42       22.78      1.12 o 
  -4   8   0       92.93       90.29      2.08 o 
  -3   8   0       45.06       49.19      1.45 o 
  -2   8   0       77.62       75.10      1.75 o 
  -1   8   0       45.24       46.33      1.31 o 
   0   8   0       35.54       34.62      1.12 o 
   1   8   0       46.55       47.86      1.66 o 
   2   8   0       75.52       74.45      1.41 o 
   3   8   0       43.90       48.99      2.00 o 
   4   8   0       94.51       94.41      2.14 o 
   5   8   0       21.41       22.07      1.66 o 
   6   8   0        0.35       -0.14      0.83 o 
   7   8   0        1.08        2.48      1.10 o 
   8   8   0        0.95        1.52      1.10 o 
   9   8   0        1.27        0.83      0.97 o 
  -9   9   0        3.84        2.90      0.97 o 
  -8   9   0       19.52       20.00      2.07 o 
  -7   9   0        5.93        5.05      0.76 o 
  -6   9   0      107.96      103.19      2.55 o 
  -5   9   0       39.57       41.08      1.52 o 
  -4   9   0      359.25      347.45      5.45 o 
  -3   9   0      136.64      144.17      2.67 o 
  -2   9   0      463.44      447.37      5.06 o 
  -1   9   0      293.12      286.78      3.75 o 
   0   9   0     1112.28     1090.37      9.17 o 
   1   9   0      287.45      281.92      3.59 o 
   2   9   0      470.75      463.05      5.36 o 
   3   9   0      136.91      144.18      2.78 o 
   4   9   0      353.62      339.42      4.58 o 
   5   9   0       40.30       40.25      1.49 o 
   6   9   0      107.52      104.00      3.86 o 
   7   9   0        6.35        5.66      1.24 o 
   8   9   0       19.82       22.90      2.07 o 
   9   9   0        3.47        5.10      1.24 o 
  -8  10   0        0.36       -0.69      0.97 o 
  -7  10   0        7.31        6.34      1.24 o 
  -6  10   0       35.70       37.24      2.48 o 
  -5  10   0       33.36       32.59      1.45 o 
  -4  10   0        1.41        3.84      0.63 o 
  -3  10   0       99.12       98.67      3.10 o 
  -2  10   0       86.79       82.98      2.04 o 
  -1  10   0       12.30       13.33      1.72 o 
   0  10   0      224.34      224.43      4.62 o 
   1  10   0       13.03       15.13      0.64 o 
   2  10   0       86.76       83.26      2.14 o 
   3  10   0      100.76      101.96      2.97 o 
   4  10   0        1.43        3.65      0.66 o 
   5  10   0       34.48       36.06      2.14 o 
   6  10   0       35.93       39.59      2.48 o 
   7  10   0        7.90        9.52      1.52 o 
   8  10   0        0.24        0.14      0.97 o 
  -7  11   0        1.80        1.66      1.10 o 
  -6  11   0        4.63        3.31      1.10 o 
  -5  11   0       15.69       19.17      1.79 o 
  -4  11   0       26.31       22.48      1.79 o 
  -3  11   0       28.55       30.84      1.36 o 
  -2  11   0        9.99        9.32      0.73 o 
  -1  11   0        5.61        4.35      0.59 o 
   0  11   0       66.25       63.62      1.38 o 
   1  11   0        4.89        3.45      0.45 o 
   2  11   0        9.25        8.68      0.97 o 
   3  11   0       28.96       29.33      1.37 o 
   4  11   0       25.27       22.55      1.72 o 
   5  11   0       15.83       17.75      1.16 o 
   6  11   0        4.68        4.69      1.10 o 
   7  11   0        1.73        1.52      0.97 o 
  -6  12   0       16.45       14.21      1.79 o 
  -5  12   0        1.63        1.10      0.83 o 
  -4  12   0        1.00        1.38      0.83 o 
  -3  12   0       22.52       25.24      1.93 o 
  -2  12   0        9.11        9.93      1.24 o 
  -1  12   0        4.61        5.90      0.76 o 
   0  12   0       35.78       34.94      1.55 o 
   1  12   0        4.66        5.29      0.61 o 
   2  12   0        9.41        9.45      0.71 o 
   3  12   0       22.90       24.73      1.41 o 
   4  12   0        0.79        1.10      0.76 o 
   5  12   0        1.89        2.90      1.10 o 
   6  12   0       16.47       18.34      1.93 o 
  -4  13   0       10.19        8.00      1.24 o 
  -3  13   0        8.02       10.63      1.02 o 
  -2  13   0        2.88        1.79      0.97 o 
  -1  13   0       15.80       14.62      1.66 o 
   0  13   0        0.29        1.10      0.97 o 
   1  13   0       15.65       15.86      1.79 o 
   2  13   0        2.90        2.60      0.63 o 
   3  13   0        8.21       10.79      0.82 o 
   4  13   0       10.08        7.43      0.92 o 
  -1  14   0        5.40        4.83      1.24 o 
   0  14   0        2.48        3.86      1.10 o 
   1  14   0        5.18        6.21      1.38 o 
 -11   1   1        1.38        1.79      1.10 o 
 -10   1   1       28.12       26.86      1.29 o 
  -9   1   1        6.30        5.76      0.66 o 
  -8   1   1       46.30       41.55      1.00 o 
  -7   1   1       19.19       17.95      0.55 o 
  -6   1   1       28.59       24.95      0.57 o 
  -5   1   1      118.76      109.59      1.21 o 
  -4   1   1     1377.15     1484.90      8.47 o 
  -3   1   1      576.94      573.66      3.74 o 
  -2   1   1      280.23      290.29      2.02 o 
  -1   1   1      633.81      656.26      6.07 o 
   2   1   1      379.77      390.17      6.55 o 
   3   1   1      553.18      567.22      4.55 o 
   4   1   1      701.05      740.60      6.69 o 
   5   1   1      169.12      174.49      2.97 o 
   6   1   1        0.37        0.84      0.26 o 
   7   1   1      188.89      174.60      2.20 o 
   8   1   1      103.77      104.18      1.75 o 
   9   1   1       55.13       53.41      1.70 o 
  10   1   1       20.26       20.78      1.16 o 
  11   1   1       24.83       28.55      2.07 o 
 -11   2   1        0.43       -0.41      1.10 o 
 -10   2   1        0.71        0.43      0.97 o 
  -9   2   1        3.22        3.92      0.66 o 
  -8   2   1      162.23      155.29      2.87 o 
  -7   2   1      225.20      208.72      2.51 o 
  -6   2   1      127.66      133.45      1.31 o 
  -5   2   1      161.18      182.39      1.46 o 
  -4   2   1     2123.43     2240.60     10.84 o 
  -3   2   1       23.85       19.95      0.50 o 
  -2   2   1     1277.18     1242.89     10.14 o 
  -1   2   1     6148.16     5752.85     52.69 o 
   0   2   1     2092.09     2043.68     18.62 o 
   2   2   1      122.89      115.70      5.31 o 
   3   2   1      169.02      175.54      1.96 o 
   4   2   1      285.19      295.69      1.96 o 
   5   2   1       49.39       50.63      1.11 o 
   6   2   1       75.09       79.15      1.29 o 
   7   2   1      106.17       99.38      1.61 o 
   8   2   1       28.99       24.17      0.84 o 
   9   2   1       19.81       18.81      0.79 o 
  10   2   1       35.47       36.28      2.21 o 
  11   2   1       14.91       17.38      1.79 o 
 -11   3   1       22.97       24.41      1.45 o 
 -10   3   1       27.67       26.94      1.41 o 
  -9   3   1       33.80       30.34      1.93 o 
  -8   3   1      120.36      122.84      2.10 o 
  -7   3   1      103.31      110.05      1.26 o 
  -6   3   1       42.95       49.85      0.84 o 
  -5   3   1      262.39      284.14      2.30 o 
  -4   3   1      294.98      292.33      2.60 o 
  -3   3   1       13.29       10.90      0.42 o 
  -2   3   1      325.21      310.62      2.78 o 
  -1   3   1     1871.67     1957.68     18.90 o 
   0   3   1      174.08      166.89      2.34 o 
   3   3   1        5.81        9.65      0.69 o 
   4   3   1       41.99       37.74      0.60 o 
   5   3   1       10.80       11.12      0.36 o 
   6   3   1       74.17       78.09      1.33 o 
   7   3   1       60.12       55.51      1.21 o 
   8   3   1       20.52       19.75      0.79 o 
   9   3   1       34.60       33.83      1.36 o 
  10   3   1       44.08       49.24      2.62 o 
  11   3   1        7.34        7.59      1.38 o 
 -11   4   1       69.01       72.20      2.43 o 
 -10   4   1       71.40       71.39      2.29 o 
  -9   4   1       21.83       19.23      0.95 o 
  -8   4   1      198.53      185.79      2.71 o 
  -7   4   1      120.21      115.10      1.57 o 
  -6   4   1        1.36        1.06      0.19 o 
  -5   4   1      726.22      726.60      5.36 o 
  -4   4   1      336.45      335.22      2.96 o 
  -3   4   1      152.21      161.22      1.72 o 
  -2   4   1      880.69      905.49      6.77 o 
  -1   4   1      195.58      202.17      2.97 o 
   0   4   1       30.19       30.07      0.97 o 
   1   4   1      472.87      495.99      5.24 o 
   2   4   1      877.91      876.95      8.28 o 
   3   4   1      229.05      215.86      4.00 o 
   4   4   1      211.02      213.72      2.16 o 
   5   4   1      261.09      255.10      2.42 o 
   6   4   1       76.43       74.90      1.46 o 
   7   4   1      255.61      239.38      2.73 o 
   8   4   1       83.91       80.36      2.14 o 
   9   4   1        0.26        0.50      0.62 o 
  10   4   1       24.43       22.76      1.93 o 
  11   4   1       33.11       37.65      2.62 o 
 -11   5   1       73.67       74.71      2.54 o 
 -10   5   1       24.72       25.02      1.14 o 
  -9   5   1       14.16       13.96      0.85 o 
  -8   5   1       87.62       84.44      1.83 o 
  -7   5   1      157.30      146.51      2.12 o 
  -6   5   1      102.29       97.50      1.98 o 
  -5   5   1      210.20      203.51      2.38 o 
  -4   5   1      232.23      230.93      2.91 o 
  -3   5   1      114.40      115.72      2.34 o 
  -2   5   1      108.90       93.25      1.55 o 
  -1   5   1      447.36      446.74      4.00 o 
   0   5   1     1301.33     1377.63     13.79 o 
   1   5   1      801.77      825.64      8.55 o 
   2   5   1      448.71      436.68      4.69 o 
   3   5   1      188.12      181.66      2.41 o 
   4   5   1      414.73      428.93      4.30 o 
   5   5   1      188.39      194.60      2.65 o 
   6   5   1      187.66      171.72      4.28 o 
   7   5   1      141.00      125.10      3.86 o 
   8   5   1       94.97       98.20      3.59 o 
   9   5   1       13.95       14.07      1.52 o 
  10   5   1       28.32       29.24      2.21 o 
 -10   6   1       21.86       23.72      1.11 o 
  -9   6   1       27.54       23.57      1.05 o 
  -8   6   1      101.31       98.88      2.04 o 
  -7   6   1      186.33      184.78      2.20 o 
  -6   6   1       68.12       63.49      2.90 o 
  -5   6   1      206.68      200.80      3.00 o 
  -4   6   1      149.70      155.77      2.41 o 
  -3   6   1      107.15      111.92      1.92 o 
  -2   6   1       71.22       63.22      1.36 o 
  -1   6   1       24.71       13.93      0.59 o 
   0   6   1      585.30      619.85      7.45 o 
   1   6   1      729.45      696.26      7.72 o 
   2   6   1      139.76      144.82      2.21 o 
   3   6   1       63.70       62.26      1.45 o 
   4   6   1       87.74       81.87      1.72 o 
   5   6   1       85.54       90.49      1.78 o 
   6   6   1      108.88      106.89      3.45 o 
   7   6   1       10.36       11.59      1.38 o 
   8   6   1       63.98       62.34      3.03 o 
   9   6   1       29.44       30.21      2.21 o 
  10   6   1       12.64       14.21      1.66 o 
 -10   7   1        1.38        1.09      0.76 o 
  -9   7   1       19.42       21.33      1.26 o 
  -8   7   1       98.76      107.16      2.67 o 
  -7   7   1      174.84      171.59      3.20 o 
  -6   7   1       47.93       49.42      1.59 o 
  -5   7   1      165.64      157.14      2.71 o 
  -4   7   1      410.85      391.88      4.46 o 
  -3   7   1        6.44        7.75      0.76 o 
  -2   7   1      253.55      252.01      3.59 o 
  -1   7   1      803.27      788.66      6.62 o 
   0   7   1       19.37       19.45      1.10 o 
   1   7   1      217.58      223.31      3.59 o 
   2   7   1       97.79       96.69      1.93 o 
   3   7   1       86.10       87.45      1.85 o 
   4   7   1       80.87       75.32      1.75 o 
   5   7   1       10.56       10.34      0.66 o 
   6   7   1       73.82       72.41      2.90 o 
   7   7   1       13.59       14.76      1.66 o 
   8   7   1       30.88       30.76      2.21 o 
   9   7   1       18.50       19.45      1.93 o 
  10   7   1       36.56       36.00      2.62 o 
  -9   8   1       18.97       20.00      1.93 o 
  -8   8   1       12.46       13.29      2.00 o 
  -7   8   1       33.08       34.79      1.49 o 
  -6   8   1       26.00       24.51      1.31 o 
  -5   8   1      119.50      114.13      2.41 o 
  -4   8   1      192.60      184.84      2.94 o 
  -3   8   1       49.54       44.85      1.36 o 
  -2   8   1      283.57      267.83      3.40 o 
  -1   8   1      426.02      424.20      4.48 o 
   0   8   1      494.08      476.82      4.78 o 
   1   8   1      667.75      671.43      8.14 o 
   2   8   1      381.45      376.82      5.10 o 
   3   8   1       15.79       16.82      1.10 o 
   4   8   1      337.55      332.98      5.52 o 
   5   8   1       70.74       69.47      1.82 o 
   6   8   1        8.66        7.03      1.24 o 
   7   8   1       57.37       55.31      2.76 o 
   8   8   1       23.35       21.24      2.07 o 
   9   8   1       16.33       18.21      1.93 o 
  -9   9   1        5.85        7.31      1.38 o 
  -8   9   1       10.36       13.24      1.66 o 
  -7   9   1       11.50       14.34      1.66 o 
  -6   9   1       19.14       20.51      1.31 o 
  -5   9   1       10.75       11.99      0.89 o 
  -4   9   1       82.77       82.24      2.02 o 
  -3   9   1      125.48      119.59      2.90 o 
  -2   9   1       97.35       97.23      4.34 o 
  -1   9   1      370.80      377.14      4.33 o 
   0   9   1       80.76       76.11      1.70 o 
   1   9   1       92.23       95.86      2.48 o 
   2   9   1      157.20      148.55      4.00 o 
   3   9   1      324.07      326.34      4.69 o 
   4   9   1       39.57       37.98      1.45 o 
   5   9   1       17.75       17.16      0.99 o 
   6   9   1      123.11      126.20      4.28 o 
   7   9   1       17.97       20.69      1.93 o 
   8   9   1       39.25       41.24      2.76 o 
  -8  10   1       10.09       11.03      1.66 o 
  -7  10   1        7.23        9.79      1.52 o 
  -6  10   1        5.24        4.28      1.24 o 
  -5  10   1       21.50       22.21      1.93 o 
  -4  10   1        2.93        3.17      0.97 o 
  -3  10   1        4.74        6.65      0.97 o 
  -2  10   1       23.77       25.42      1.12 o 
  -1  10   1       69.91       71.34      2.07 o 
   0  10   1        3.40        4.35      0.49 o 
   2  10   1        3.65        5.24      0.73 o 
   3  10   1       30.62       26.21      1.27 o 
   4  10   1       39.13       37.10      1.55 o 
   5  10   1       13.04       13.79      1.02 o 
   6  10   1        7.21        9.93      1.52 o 
   7  10   1        3.01        4.55      1.10 o 
   8  10   1       14.11       15.86      1.79 o 
  -7  11   1        4.17        5.10      1.38 o 
  -6  11   1        0.51        1.10      0.97 o 
  -5  11   1        7.85        9.10      1.52 o 
  -4  11   1       11.25       12.14      1.52 o 
  -3  11   1       55.99       58.21      2.76 o 
  -2  11   1        2.49        2.76      0.83 o 
  -1  11   1       19.98       19.40      1.02 o 
   0  11   1       45.17       45.38      1.46 o 
   1  11   1        2.63        1.10      0.39 o 
   2  11   1        4.54        3.91      0.83 o 
   3  11   1        8.92        7.80      1.45 o 
   4  11   1        5.94        5.14      0.69 o 
   5  11   1        1.09        1.24      0.83 o 
   6  11   1        5.60        4.55      1.24 o 
   7  11   1       13.51       14.07      1.79 o 
  -6  12   1        1.20        0.83      0.83 o 
  -5  12   1       14.12       15.45      1.79 o 
  -4  12   1       11.48       11.86      1.52 o 
  -3  12   1        3.17        3.72      1.10 o 
  -2  12   1        3.40        2.21      0.69 o 
  -1  12   1       30.42       33.65      1.93 o 
   1  12   1        3.17        3.29      0.63 o 
   2  12   1        0.64        0.63      0.42 o 
   3  12   1        0.83        0.88      0.53 o 
   4  12   1        0.36        0.24      0.53 o 
   5  12   1        5.84        5.79      1.24 o 
   6  12   1        8.02        8.55      1.52 o 
  -4  13   1       22.35       22.76      1.93 o 
  -3  13   1       18.33       20.00      1.79 o 
  -2  13   1       28.48       33.24      2.21 o 
   0  13   1       24.91       24.97      2.21 o 
   1  13   1       13.06       10.70      1.02 o 
   2  13   1        6.41        8.15      0.92 o 
   3  13   1       14.58       13.35      1.12 o 
   4  13   1       16.12       16.63      1.17 o 
  -1  14   1        1.67        2.21      1.10 o 
   0  14   1        7.54        6.48      1.38 o 
 -12   0   2        5.21        3.72      1.24 o 
 -11   0   2       92.18      100.41      4.00 o 
  -9   0   2      140.50      149.16      2.53 o 
  -8   0   2      288.91      302.35      3.75 o 
  -7   0   2        7.32       10.56      0.63 o 
  -6   0   2      482.07      450.70      5.79 o 
  -5   0   2     3554.01     3651.39     24.19 o 
  -4   0   2     1431.56     1506.59     14.90 o 
  -3   0   2     3230.61     3110.97     28.96 o 
  -2   0   2       23.88       22.07      0.83 o 
  -1   0   2     2493.27     2424.64     21.93 o 
   2   0   2     8293.12     8221.35     71.31 o 
   3   0   2     3354.73     3430.96     31.03 o 
   4   0   2     1735.38     1772.10     17.52 o 
   5   0   2     1781.16     1754.31     17.79 o 
   6   0   2     1107.80     1117.49     12.83 o 
   7   0   2       52.28       53.24      2.07 o 
   8   0   2      311.71      314.34      5.79 o 
   9   0   2      311.81      317.90      4.29 o 
  10   0   2       38.08       40.69      2.21 o 
 -12   1   2       23.83       25.52      2.21 o 
 -11   1   2       11.93       13.24      1.66 o 
 -10   1   2       65.36       63.73      2.14 o 
  -9   1   2       52.19       52.25      1.51 o 
  -8   1   2       12.24       10.06      0.52 o 
  -7   1   2       75.23       77.97      1.15 o 
  -6   1   2      227.60      208.38      1.87 o 
  -5   1   2      355.84      353.09      4.33 o 
  -4   1   2      182.70      189.92      1.83 o 
  -3   1   2     2500.80     2550.63     25.59 o 
  -2   1   2      860.25      844.09      6.00 o 
  -1   1   2     4961.77     4823.76     43.59 o 
   0   1   2     1554.36     1625.48     14.90 o 
   2   1   2     1813.89     1954.99     17.52 o 
   4   1   2     1418.38     1427.20     10.28 o 
   5   1   2      896.84      858.62      8.55 o 
   6   1   2      175.59      163.81      3.31 o 
   7   1   2     1041.73     1009.71      6.98 o 
   8   1   2       20.00       19.67      0.77 o 
   9   1   2       47.38       52.66      1.35 o 
  10   1   2       12.31       14.21      1.52 o 
  11   1   2       60.41       63.03      3.03 o 
 -11   2   2       22.03       22.44      1.36 o 
 -10   2   2       47.82       52.67      1.85 o 
  -9   2   2       84.83       93.11      2.33 o 
  -8   2   2      342.36      336.47      3.13 o 
  -7   2   2      255.51      259.92      2.71 o 
  -6   2   2      255.82      251.12      2.22 o 
  -5   2   2      813.89      828.32      6.07 o 
  -4   2   2      688.83      676.99      3.98 o 
  -3   2   2      743.85      771.80      4.18 o 
  -2   2   2     1336.88     1385.81     10.11 o 
   2   2   2      278.87      275.44      2.76 o 
   3   2   2      223.57      209.93      2.61 o 
   4   2   2       39.75       32.38      0.69 o 
   5   2   2      334.06      322.52      4.24 o 
   6   2   2       25.33       22.66      0.73 o 
   7   2   2       46.04       45.25      1.07 o 
   8   2   2        6.29        5.35      0.46 o 
   9   2   2       14.25       13.95      0.92 o 
  10   2   2       19.58       22.34      1.79 o 
  11   2   2       50.63       52.55      2.76 o 
 -11   3   2        2.86        3.05      0.69 o 
 -10   3   2        4.75        5.72      0.78 o 
  -9   3   2       61.68       65.33      2.00 o 
  -8   3   2       91.34       84.79      1.75 o 
  -7   3   2       16.76       13.36      0.46 o 
  -6   3   2      127.55      122.06      1.51 o 
  -5   3   2       33.05       25.00      0.61 o 
  -4   3   2       21.70       32.13      0.82 o 
  -3   3   2      364.12      369.40      2.77 o 
  -2   3   2      103.03      108.18      1.09 o 
  -1   3   2     2416.57     2423.22     63.72 o 
   0   3   2      410.60      393.79      4.41 o 
   1   3   2      102.46       94.34      1.38 o 
   3   3   2     1312.18     1382.86      9.54 o 
   4   3   2      219.52      243.10      1.75 o 
   5   3   2      151.90      160.64      2.90 o 
   6   3   2       25.78       25.94      0.85 o 
   7   3   2      157.80      145.43      2.01 o 
   8   3   2       61.66       59.45      1.75 o 
   9   3   2       67.01       72.19      2.04 o 
  10   3   2       51.88       55.45      2.76 o 
  11   3   2       19.84       23.86      2.07 o 
 -11   4   2       22.27       22.29      1.41 o 
 -10   4   2       14.27       16.23      1.17 o 
  -9   4   2       33.84       32.83      1.46 o 
  -8   4   2       27.76       27.45      0.82 o 
  -7   4   2       35.87       40.77      0.94 o 
  -6   4   2       48.31       50.16      0.96 o 
  -5   4   2      113.66      121.60      1.72 o 
  -4   4   2      212.36      203.07      2.48 o 
  -3   4   2      542.39      576.08      3.96 o 
  -2   4   2      618.80      649.17      6.14 o 
  -1   4   2     2043.36     2130.51     16.34 o 
   0   4   2      319.96      366.34      4.41 o 
   1   4   2       32.05       32.83      0.83 o 
   2   4   2      445.91      446.61      4.28 o 
   3   4   2        4.70        3.72      0.55 o 
   4   4   2      102.85      120.67      1.47 o 
   5   4   2       41.34       42.76      0.84 o 
   6   4   2       29.10       32.40      0.87 o 
   7   4   2      225.66      221.33      3.51 o 
   8   4   2       29.79       34.43      1.41 o 
   9   4   2       84.95       78.47      2.19 o 
  10   4   2       17.21       17.79      1.79 o 
  11   4   2       11.12       11.86      1.52 o 
 -11   5   2        3.98        5.28      0.96 o 
 -10   5   2       36.60       40.12      1.80 o 
  -9   5   2        1.82        2.19      0.50 o 
  -8   5   2       36.98       36.03      1.17 o 
  -7   5   2        0.70       -0.13      0.27 o 
  -6   5   2      155.59      155.38      2.16 o 
  -5   5   2       97.96      101.02      2.19 o 
  -4   5   2      466.44      500.49      3.94 o 
  -3   5   2      204.06      213.99      2.55 o 
  -2   5   2      964.92     1071.82      7.93 o 
  -1   5   2       85.89      105.80      1.49 o 
   0   5   2      573.97      649.92      7.17 o 
   1   5   2      139.62      141.93      2.21 o 
   2   5   2        9.87       12.14      0.41 o 
   3   5   2        4.59        4.55      0.69 o 
   4   5   2       97.51       99.80      1.50 o 
   5   5   2       88.10       83.86      1.32 o 
   6   5   2       43.78       40.15      1.86 o 
   7   5   2       15.36       16.73      1.02 o 
   8   5   2       71.33       73.09      3.03 o 
   9   5   2        0.43        0.56      0.62 o 
  10   5   2       13.36       11.59      1.52 o 
 -10   6   2       13.90       16.08      1.27 o 
  -9   6   2        0.23       -0.41      0.41 o 
  -8   6   2       16.62       15.74      0.98 o 
  -7   6   2       14.66       15.41      0.64 o 
  -6   6   2        8.20        8.97      0.56 o 
  -5   6   2       28.11       26.59      1.72 o 
  -4   6   2       29.36       34.21      1.38 o 
  -3   6   2       56.49       60.24      1.79 o 
  -2   6   2      165.01      163.73      2.15 o 
  -1   6   2      198.41      210.35      2.47 o 
   0   6   2      104.49      103.45      2.21 o 
   1   6   2      204.45      223.03      3.31 o 
   2   6   2        2.09        2.62      0.28 o 
   3   6   2      152.07      152.82      3.59 o 
   4   6   2        5.50        4.90      0.69 o 
   5   6   2       32.14       30.20      1.02 o 
   6   6   2       12.40       12.28      1.24 o 
   7   6   2      178.37      170.48      4.69 o 
   8   6   2       20.42       21.52      1.79 o 
   9   6   2        2.68        2.62      0.97 o 
  10   6   2       11.33        8.83      1.38 o 
 -10   7   2        0.76        0.00      0.69 o 
  -9   7   2       13.61       14.21      1.66 o 
  -8   7   2        5.49        5.18      0.66 o 
  -7   7   2        2.23        2.13      0.56 o 
  -6   7   2       26.47       22.77      1.09 o 
  -5   7   2       95.29       92.14      2.28 o 
  -4   7   2      160.25      151.22      2.45 o 
  -3   7   2       91.66       90.10      1.72 o 
  -2   7   2       25.42       25.30      1.24 o 
  -1   7   2      143.14      154.02      2.18 o 
   0   7   2        9.47        9.24      0.69 o 
   1   7   2        1.18        1.10      0.41 o 
   2   7   2        3.44        3.17      0.41 o 
   3   7   2       55.84       52.69      2.21 o 
   4   7   2       34.66       33.68      1.19 o 
   5   7   2       17.98       16.10      0.79 o 
   6   7   2       67.02       59.58      2.76 o 
   7   7   2       18.94       20.83      1.79 o 
   8   7   2        2.99        3.86      1.10 o 
   9   7   2        0.21        0.28      0.97 o 
  -9   8   2        3.43        2.48      1.10 o 
  -8   8   2       11.79       10.07      1.52 o 
  -7   8   2       39.66       39.31      2.48 o 
  -6   8   2       45.68       44.17      1.52 o 
  -5   8   2       32.73       32.65      1.22 o 
  -4   8   2       46.14       42.56      1.32 o 
  -3   8   2       13.85       13.72      0.76 o 
  -2   8   2       58.21       63.14      1.49 o 
  -1   8   2      157.67      151.22      2.33 o 
   0   8   2       73.57       75.73      1.56 o 
   1   8   2      178.66      168.00      3.17 o 
   3   8   2      141.60      134.34      3.86 o 
   4   8   2        4.91        4.69      0.83 o 
   5   8   2       68.19       66.90      2.90 o 
   6   8   2        6.86        7.31      1.24 o 
   7   8   2        2.64        1.10      1.10 o 
   8   8   2       20.54       20.28      1.93 o 
   9   8   2        3.46        3.86      1.24 o 
  -9   9   2       35.99       36.28      2.62 o 
  -8   9   2       11.18       10.07      1.52 o 
  -7   9   2       21.41       18.48      1.79 o 
  -6   9   2       39.03       37.24      2.34 o 
  -5   9   2      112.63      102.07      3.72 o 
  -4   9   2       19.36       16.28      1.52 o 
  -3   9   2      156.96      154.44      2.58 o 
  -2   9   2       47.54       45.10      1.29 o 
  -1   9   2       33.70       37.83      1.16 o 
   0   9   2      432.05      428.85      4.58 o 
   1   9   2      101.46       94.76      2.48 o 
   3   9   2      371.44      355.63      4.72 o 
   4   9   2       60.02       55.42      1.75 o 
   5   9   2      140.33      140.82      4.41 o 
   6   9   2      205.23      195.58      5.52 o 
   7   9   2        7.82        6.21      1.38 o 
   8   9   2       58.32       65.93      3.45 o 
  -8  10   2        2.34        3.72      1.10 o 
  -7  10   2       18.80       19.31      1.93 o 
  -6  10   2       15.73       15.31      1.66 o 
  -5  10   2       69.50       68.83      3.03 o 
  -4  10   2       77.55       74.76      3.03 o 
  -3  10   2       70.85       73.24      2.90 o 
  -2  10   2       12.93       11.86      1.24 o 
  -1  10   2       28.15       25.15      1.02 o 
   0  10   2       85.66       88.14      1.85 o 
   3  10   2       21.64       19.14      1.12 o 
   4  10   2       11.41       11.72      0.96 o 
   5  10   2       30.71       29.93      2.07 o 
   6  10   2       42.40       44.83      2.76 o 
   7  10   2       37.84       35.59      2.48 o 
  -7  11   2        1.28        2.48      1.10 o 
  -6  11   2       13.23       12.55      1.52 o 
  -5  11   2       38.61       45.52      2.62 o 
  -4  11   2        5.11        5.38      1.10 o 
  -3  11   2       14.99       14.34      1.52 o 
  -2  11   2       38.09       41.38      2.21 o 
  -1  11   2       14.34       14.07      1.24 o 
   2  11   2       14.06       15.14      1.02 o 
   3  11   2       24.48       23.08      1.72 o 
   4  11   2       33.98       35.00      2.48 o 
   5  11   2       27.90       24.69      2.07 o 
   6  11   2       17.98       18.76      1.93 o 
  -6  12   2       13.22       17.65      1.93 o 
  -5  12   2        8.13       11.31      1.66 o 
  -4  12   2       18.19       20.69      1.93 o 
  -3  12   2       40.15       36.83      2.21 o 
  -2  12   2       16.56       17.24      1.52 o 
   1  12   2        2.70        3.03      0.97 o 
   2  12   2       20.66       20.97      1.27 o 
   3  12   2       11.91       11.73      1.79 o 
   4  12   2        2.81        3.45      0.66 o 
   5  12   2        9.51        9.52      1.52 o 
  -4  13   2        9.81       12.14      1.52 o 
  -3  13   2        6.20        6.48      1.24 o 
   1  13   2        3.87        3.09      0.73 o 
   2  13   2       14.60       15.65      1.79 o 
   3  13   2        7.17        6.74      0.86 o 
   4  13   2        5.52        6.34      1.24 o 
 -12   1   3        2.10       -0.55      1.10 o 
 -11   1   3        0.34        0.15      0.53 o 
 -10   1   3       16.36       17.65      1.38 o 
  -9   1   3        0.34       -0.01      0.30 o 
  -8   1   3       34.02       39.71      0.91 o 
  -7   1   3       47.62       51.78      0.98 o 
  -6   1   3       56.69       56.28      1.09 o 
  -5   1   3      842.92      938.23      7.46 o 
  -4   1   3       81.45       84.21      1.46 o 
  -3   1   3      523.42      525.67      4.49 o 
  -2   1   3      181.32      197.24      3.03 o 
  -1   1   3     2895.40     2878.31     17.94 o 
   0   1   3      975.01      983.98      9.52 o 
   1   1   3     1483.65     1498.18     13.10 o 
   2   1   3      884.52      930.33      8.97 o 
   3   1   3      258.07      285.12      2.71 o 
   4   1   3      490.19      509.74      6.34 o 
   5   1   3       49.38       50.05      2.48 o 
   6   1   3      672.23      676.31     12.83 o 
   7   1   3      100.08      102.02      2.04 o 
   8   1   3      136.30      138.29      2.09 o 
   9   1   3        1.31        2.12      0.53 o 
  10   1   3       89.80       85.65      3.31 o 
 -11   2   3       15.12       15.98      1.16 o 
 -10   2   3       18.78       19.93      1.22 o 
  -9   2   3       34.36       28.34      1.01 o 
  -8   2   3       31.33       34.68      0.85 o 
  -7   2   3       22.14       23.58      0.81 o 
  -6   2   3      350.53      360.60      3.26 o 
  -5   2   3      313.44      296.91      2.76 o 
  -4   2   3       30.49       33.06      0.77 o 
  -3   2   3       35.24       34.07      1.24 o 
  -2   2   3       15.71       22.76      0.97 o 
  -1   2   3      942.65      989.40      5.53 o 
   0   2   3      648.80      680.40      7.03 o 
   2   2   3      340.40      339.17      3.31 o 
   3   2   3      162.75      185.16      1.91 o 
   4   2   3       13.98       11.10      0.40 o 
   5   2   3      107.17      119.44      1.58 o 
   6   2   3      129.46      128.42      2.05 o 
   7   2   3      152.35      150.76      2.07 o 
   8   2   3        7.74        7.17      0.68 o 
   9   2   3        2.91        2.90      0.59 o 
  10   2   3       81.12       82.62      3.31 o 
  11   2   3        2.62        2.48      0.83 o 
 -11   3   3        9.54       10.32      1.02 o 
 -10   3   3        0.11        0.87      1.10 o 
  -9   3   3       14.38       14.98      1.07 o 
  -8   3   3      251.07      236.61      2.40 o 
  -7   3   3      414.26      424.79      3.91 o 
  -6   3   3      263.99      252.67      2.70 o 
  -5   3   3      288.42      263.28      2.20 o 
  -4   3   3      505.72      520.85      3.33 o 
  -3   3   3       13.50       11.83      0.43 o 
  -2   3   3      913.39      965.73      5.52 o 
   3   3   3      565.56      571.02      5.52 o 
   4   3   3      308.60      302.41      4.32 o 
   5   3   3       34.32       32.90      1.03 o 
   6   3   3      121.58      114.48      1.98 o 
   7   3   3       69.00       76.35      1.95 o 
   8   3   3       24.22       25.72      2.00 o 
   9   3   3       23.45       23.73      2.21 o 
  10   3   3       26.37       29.93      2.21 o 
 -11   4   3       72.07       73.49      2.43 o 
 -10   4   3      100.66      101.51      2.73 o 
  -9   4   3       55.17       54.77      1.85 o 
  -8   4   3      210.08      201.62      2.69 o 
  -7   4   3       37.27       35.80      0.89 o 
  -6   4   3       53.93       52.11      0.99 o 
  -5   4   3      303.38      310.42      4.08 o 
  -4   4   3       55.17       51.06      0.93 o 
  -3   4   3      445.73      475.35      3.36 o 
  -2   4   3     1196.88     1277.56     11.72 o 
  -1   4   3     1437.93     1656.13     11.04 o 
   0   4   3      571.04      614.33      6.76 o 
   1   4   3      976.80     1002.88      9.10 o 
   2   4   3      221.59      215.31      2.34 o 
   4   4   3      536.62      529.05      3.98 o 
   5   4   3       28.25       29.47      1.12 o 
   6   4   3       51.04       47.62      1.51 o 
   7   4   3      213.12      210.58      3.46 o 
   8   4   3       15.18       15.40      1.02 o 
   9   4   3        9.53        9.24      0.88 o 
  10   4   3       44.74       44.00      2.62 o 
 -11   5   3       19.42       19.31      1.37 o 
 -10   5   3       72.92       77.11      2.44 o 
  -9   5   3       36.43       38.03      1.61 o 
  -8   5   3       39.27       37.64      1.00 o 
  -7   5   3       60.65       56.05      1.11 o 
  -6   5   3        1.48        1.43      0.51 o 
  -5   5   3      478.20      478.16      4.66 o 
  -4   5   3      463.78      468.35      3.66 o 
  -3   5   3      266.89      271.43      2.85 o 
  -2   5   3     1265.08     1301.17      9.27 o 
  -1   5   3      263.10      289.79      3.59 o 
   1   5   3      182.57      188.96      2.76 o 
   2   5   3      100.89      100.69      1.52 o 
   3   5   3       27.59       28.28      1.52 o 
   4   5   3       80.53       79.67      1.61 o 
   5   5   3       27.66       32.35      1.27 o 
   6   5   3       70.22       74.96      2.21 o 
   7   5   3       68.67       64.65      1.95 o 
   8   5   3       14.10       14.39      1.03 o 
   9   5   3       27.94       26.11      1.41 o 
  10   5   3        2.99        2.90      1.10 o 
 -10   6   3        6.99        6.30      0.90 o 
  -9   6   3       38.48       37.53      2.62 o 
  -8   6   3       22.59       22.07      0.80 o 
  -7   6   3       48.65       48.76      1.11 o 
  -6   6   3      127.07      118.68      1.88 o 
  -5   6   3      155.01      151.58      2.76 o 
  -4   6   3       14.97       15.03      0.69 o 
  -3   6   3       35.84       30.05      0.89 o 
  -2   6   3      653.70      660.40      8.41 o 
  -1   6   3       53.11       57.95      1.31 o 
   0   6   3      392.25      412.54      5.52 o 
   1   6   3      315.34      285.51      3.86 o 
   2   6   3       33.76       34.21      0.83 o 
   4   6   3      136.79      131.47      2.19 o 
   5   6   3       87.05       89.65      3.17 o 
   6   6   3      131.37      121.10      3.86 o 
   7   6   3       89.96       92.69      3.59 o 
   8   6   3       16.78       17.79      1.79 o 
   9   6   3       25.71       26.48      2.21 o 
  10   6   3       10.24       10.21      1.52 o 
 -10   7   3       18.75       19.12      3.10 o 
  -9   7   3       12.27       11.54      1.17 o 
  -8   7   3       19.44       19.60      1.09 o 
  -7   7   3       67.05       66.07      3.03 o 
  -6   7   3      149.28      154.95      6.14 o 
  -5   7   3      143.76      144.77      2.42 o 
  -4   7   3      327.76      308.70      3.93 o 
  -3   7   3       13.68       13.65      0.66 o 
  -2   7   3      452.50      462.14      7.17 o 
  -1   7   3      152.75      152.83      2.48 o 
   0   7   3       38.49       39.03      1.38 o 
   1   7   3      505.77      483.30      5.93 o 
   2   7   3      182.19      181.51      2.62 o 
   4   7   3       33.48       29.98      1.12 o 
   5   7   3       65.02       64.41      2.76 o 
   6   7   3      106.72      109.93      3.72 o 
   7   7   3       99.90      105.24      3.86 o 
   9   7   3       17.99       16.97      1.79 o 
  -9   8   3        2.59        2.48      1.10 o 
  -8   8   3       30.15       28.55      2.21 o 
  -7   8   3       97.39      100.96      3.86 o 
  -6   8   3       33.03       34.34      2.21 o 
  -5   8   3      156.55      144.96      4.14 o 
  -4   8   3      190.11      177.24      4.41 o 
  -3   8   3       34.55       35.09      1.09 o 
  -2   8   3       75.86       72.41      1.52 o 
  -1   8   3      180.10      174.13      2.41 o 
   0   8   3      169.44      160.00      3.31 o 
   1   8   3       58.49       57.38      1.66 o 
   4   8   3      475.16      470.57      5.42 o 
   5   8   3      118.95      114.20      3.86 o 
   6   8   3      374.89      371.44      7.59 o 
   7   8   3      156.04      155.58      4.97 o 
   8   8   3       30.95       26.21      2.21 o 
   9   8   3        8.39        6.76      1.52 o 
  -9   9   3       18.67       18.62      2.07 o 
  -8   9   3       13.85       14.90      1.66 o 
  -7   9   3        7.33        8.97      1.38 o 
  -6   9   3       71.87       73.24      3.17 o 
  -5   9   3        1.51        1.52      0.83 o 
  -4   9   3       25.29       26.48      1.79 o 
  -3   9   3       37.14       33.38      1.93 o 
  -2   9   3       34.45       29.10      1.66 o 
  -1   9   3       56.92       54.42      1.36 o 
   0   9   3       90.02       87.80      1.70 o 
   3   9   3      133.69      141.10      4.14 o 
   4   9   3       16.88       16.30      0.99 o 
   5   9   3       57.26       59.58      2.90 o 
   6   9   3        5.31        9.24      1.52 o 
   7   9   3       51.86       51.31      3.03 o 
   8   9   3       22.40       22.34      2.07 o 
  -8  10   3        0.14       -0.28      0.83 o 
  -7  10   3        7.34        6.62      1.24 o 
  -6  10   3       36.70       35.72      2.34 o 
  -5  10   3        1.27        1.24      0.83 o 
  -4  10   3       30.34       30.90      2.07 o 
  -3  10   3        9.04        9.79      1.24 o 
  -2  10   3        6.02        4.97      0.97 o 
  -1  10   3       34.54       38.34      1.93 o 
   0  10   3       33.14       30.07      1.52 o 
   3  10   3       21.62       21.93      1.79 o 
   4  10   3       27.09       24.38      2.21 o 
   5  10   3       15.46       17.52      1.79 o 
   6  10   3        0.42        0.69      0.97 o 
   7  10   3        2.08        3.86      1.24 o 
  -7  11   3        1.34        0.55      0.83 o 
  -6  11   3       13.33       14.34      1.66 o 
  -5  11   3       10.95       12.83      1.52 o 
  -4  11   3        4.28        5.93      1.24 o 
  -3  11   3        0.42        1.79      0.83 o 
  -2  11   3       59.84       60.27      2.62 o 
  -1  11   3       23.07       23.17      1.52 o 
   3  11   3        2.93        2.27      0.62 o 
   4  11   3        1.01        0.83      0.97 o 
   5  11   3        4.61        5.93      1.24 o 
   6  11   3        5.83        7.45      1.38 o 
  -6  12   3        1.59       -0.28      0.83 o 
  -5  12   3       39.08       38.21      2.48 o 
  -4  12   3        3.31        5.10      1.10 o 
  -3  12   3       14.21       17.79      1.66 o 
  -2  12   3       19.04       24.41      1.79 o 
   2  12   3        0.65        1.79      0.97 o 
   3  12   3        1.20        2.13      0.63 o 
   4  12   3        2.49        1.79      0.83 o 
   5  12   3        0.90        0.00      0.83 o 
  -4  13   3       35.22       43.17      2.62 o 
  -3  13   3       31.37       39.17      2.34 o 
   1  13   3       35.84       39.03      2.48 o 
   2  13   3        8.82       10.07      1.07 o 
   3  13   3       25.01       25.46      1.46 o 
 -10   0   4       51.79       47.14      2.21 o 
  -9   0   4      280.97      289.04      4.00 o 
  -8   0   4       91.90       96.85      2.05 o 
  -7   0   4      317.40      326.93      3.95 o 
  -6   0   4      491.28      507.85      7.03 o 
  -5   0   4      335.65      318.48      5.10 o 
  -4   0   4      830.59      877.50      9.93 o 
  -3   0   4     1204.29     1194.04     12.14 o 
  -2   0   4      935.19     1040.39     10.90 o 
  -1   0   4     2435.14     2380.64     22.07 o 
   0   0   4      819.15      837.91      8.55 o 
   1   0   4      705.23      726.61      7.17 o 
   2   0   4     3782.31     4035.50     35.31 o 
   3   0   4     1281.96     1380.80     13.93 o 
   6   0   4     2884.72     2860.08     27.86 o 
   7   0   4      156.75      160.41      3.59 o 
   8   0   4      445.90      417.10      6.90 o 
 -12   1   4        3.80        1.66      1.10 o 
 -11   1   4       27.11       28.28      1.52 o 
 -10   1   4       66.96       70.65      1.62 o 
  -9   1   4       99.05      101.60      1.57 o 
  -8   1   4      113.02      110.30      1.57 o 
  -7   1   4      251.30      242.94      2.71 o 
  -6   1   4       79.40       84.97      1.76 o 
  -5   1   4      215.92      223.66      2.83 o 
  -4   1   4     1760.78     1784.05     12.53 o 
  -3   1   4      380.12      402.44      3.80 o 
  -2   1   4      269.86      289.29      2.13 o 
  -1   1   4     4865.31     4880.73     42.76 o 
   0   1   4      578.72      579.30      6.21 o 
   1   1   4       20.65       18.76      0.55 o 
   2   1   4     2937.27     3061.32     26.21 o 
   3   1   4      181.89      189.51      2.76 o 
   4   1   4      195.38      186.60      4.90 o 
   5   1   4       45.20       44.74      1.79 o 
   6   1   4      187.10      190.51      5.66 o 
   7   1   4       27.77       28.17      1.06 o 
   8   1   4       65.49       65.80      1.85 o 
   9   1   4       58.27       57.64      2.48 o 
  10   1   4        5.50        5.79      1.10 o 
 -11   2   4       38.65       43.99      1.85 o 
 -10   2   4       61.70       63.90      2.04 o 
  -9   2   4       12.82       12.24      0.61 o 
  -8   2   4       18.93       20.13      0.68 o 
  -7   2   4      131.81      129.28      2.46 o 
  -6   2   4      302.53      302.68      3.02 o 
  -5   2   4       81.08       76.98      1.56 o 
  -4   2   4      381.79      365.58      3.80 o 
  -3   2   4      848.67      865.91      9.79 o 
  -1   2   4      362.71      383.76      3.31 o 
   0   2   4     1585.71     1628.38     15.31 o 
   2   2   4      260.69      254.06      2.76 o 
   3   2   4      529.88      558.75      5.79 o 
   4   2   4      532.72      535.25      6.97 o 
   5   2   4      136.36      128.69      2.48 o 
   6   2   4      399.06      394.53      3.55 o 
   7   2   4      107.32      112.97      2.39 o 
   8   2   4      116.84      112.04      2.49 o 
   9   2   4       51.45       51.59      1.76 o 
  10   2   4       27.73       31.46      1.46 o 
 -11   3   4       43.92       43.00      1.80 o 
 -10   3   4       17.13       16.85      1.17 o 
  -9   3   4        0.70        0.22      0.38 o 
  -8   3   4       39.67       41.03      1.32 o 
  -7   3   4      126.48      139.19      1.81 o 
  -6   3   4      477.93      477.65      5.10 o 
  -5   3   4      262.58      255.52      2.26 o 
  -4   3   4      261.32      249.23      2.43 o 
  -3   3   4      628.69      623.08      5.14 o 
  -2   3   4      776.52      867.73      6.40 o 
  -1   3   4     1002.10     1027.84     10.62 o 
   4   3   4      176.28      165.37      2.21 o 
   5   3   4      164.75      173.86      2.62 o 
   6   3   4      158.95      162.76      2.83 o 
   7   3   4        7.49        7.66      0.78 o 
   8   3   4       38.83       40.07      1.56 o 
   9   3   4        1.74        0.90      0.59 o 
  10   3   4        9.91       11.17      0.98 o 
 -11   4   4        4.80        4.50      0.82 o 
 -10   4   4       46.88       50.06      2.34 o 
  -9   4   4      118.55      122.99      2.40 o 
  -8   4   4       11.76       13.31      0.77 o 
  -7   4   4      185.06      175.30      2.43 o 
  -6   4   4      406.33      398.12      3.76 o 
  -5   4   4      417.90      408.66      3.45 o 
  -4   4   4      252.75      249.87      2.27 o 
  -3   4   4       12.95       16.19      0.42 o 
  -2   4   4      666.33      690.33      8.28 o 
  -1   4   4     1407.02     1442.59     13.10 o 
   4   4   4       34.28       32.30      1.17 o 
   5   4   4      123.89      124.12      2.55 o 
   6   4   4       26.56       22.21      1.07 o 
   7   4   4       53.93       53.03      1.76 o 
   8   4   4       15.36       16.07      1.07 o 
   9   4   4       32.48       30.21      1.46 o 
  10   4   4        7.33        7.56      0.82 o 
 -11   5   4       31.13       32.04      1.70 o 
 -10   5   4       39.42       42.28      1.85 o 
  -9   5   4       33.33       33.31      1.19 o 
  -8   5   4       46.10       48.20      1.35 o 
  -7   5   4       62.09       64.27      1.59 o 
  -6   5   4        0.20       -0.05      0.35 o 
  -5   5   4      128.79      117.82      1.64 o 
  -4   5   4       78.94       76.99      1.15 o 
  -3   5   4      173.81      195.44      2.62 o 
  -2   5   4      303.71      343.43      4.41 o 
  -1   5   4       46.38       53.72      0.83 o 
   0   5   4      328.58      375.16      4.97 o 
   1   5   4      376.40      396.13      4.69 o 
   2   5   4        1.47        1.93      0.28 o 
   3   5   4      224.00      229.37      4.55 o 
   4   5   4       27.04       24.78      1.17 o 
   5   5   4        5.22        7.42      0.73 o 
   6   5   4       87.19       77.67      2.05 o 
   7   5   4       15.11       13.58      1.17 o 
   8   5   4        0.85        0.15      0.53 o 
   9   5   4        3.51        2.80      0.68 o 
  10   5   4        6.31        5.23      0.82 o 
 -10   6   4        0.58        0.83      0.83 o 
  -9   6   4        1.72        0.97      0.83 o 
  -8   6   4        2.58        2.24      0.61 o 
  -7   6   4        3.41        2.75      0.71 o 
  -6   6   4      112.54      105.63      1.72 o 
  -5   6   4      222.87      226.94      6.00 o 
  -4   6   4       43.25       41.22      1.04 o 
  -3   6   4       30.34       33.21      0.83 o 
  -2   6   4      168.21      182.34      2.41 o 
  -1   6   4       38.74       37.81      0.81 o 
   0   6   4       58.39       56.14      1.66 o 
   1   6   4       20.24       20.14      0.83 o 
   2   6   4      131.00      126.48      1.93 o 
   4   6   4        3.28        2.74      0.76 o 
   5   6   4       24.57       22.72      1.38 o 
   6   6   4       59.48       57.66      1.85 o 
   7   6   4        1.04        1.72      0.68 o 
   8   6   4        0.72        0.48      0.59 o 
   9   6   4        8.31        8.30      0.98 o 
 -10   7   4        4.62        3.77      1.24 o 
  -9   7   4       11.20       11.56      1.06 o 
  -8   7   4        3.22        2.39      0.61 o 
  -7   7   4        1.22        1.52      0.83 o 
  -6   7   4      162.11      155.72      4.41 o 
  -5   7   4       22.74       18.21      1.52 o 
  -4   7   4       93.08       91.17      3.03 o 
  -3   7   4        2.32        1.66      0.69 o 
  -2   7   4       85.05       92.94      2.21 o 
  -1   7   4      125.26      134.09      1.86 o 
   0   7   4       52.75       55.59      1.79 o 
   1   7   4        3.01        1.10      0.28 o 
   4   7   4       16.16       17.10      1.52 o 
   5   7   4       51.14       52.27      2.48 o 
   6   7   4      116.58      117.24      4.00 o 
   7   7   4        1.82        2.76      1.10 o 
   8   7   4        4.94        6.21      1.24 o 
   9   7   4        2.29        1.24      0.97 o 
  -9   8   4        6.81        8.69      1.52 o 
  -8   8   4        3.35        3.23      0.58 o 
  -7   8   4        6.81        5.79      1.24 o 
  -6   8   4       31.25       32.41      2.07 o 
  -5   8   4       10.14        8.14      1.24 o 
  -4   8   4       62.60       58.07      2.48 o 
  -3   8   4       23.01       18.76      1.38 o 
  -2   8   4       16.05       11.86      0.97 o 
  -1   8   4       53.96       50.62      1.93 o 
   0   8   4       49.34       43.17      1.66 o 
   1   8   4       10.16       12.00      0.83 o 
   4   8   4       42.07       40.83      2.48 o 
   5   8   4       26.41       26.62      1.93 o 
   6   8   4        7.52        8.83      1.52 o 
   7   8   4       24.40       25.65      2.21 o 
   8   8   4       12.23       11.03      1.52 o 
  -9   9   4       13.99       14.21      1.93 o 
  -8   9   4       25.72       24.55      2.21 o 
  -7   9   4        8.96        8.69      1.38 o 
  -6   9   4       70.00       71.72      3.17 o 
  -5   9   4       69.39       60.27      2.76 o 
  -4   9   4       31.59       33.79      2.07 o 
  -3   9   4      101.45       86.07      3.03 o 
  -2   9   4       38.36       38.07      1.93 o 
  -1   9   4       23.81       24.55      1.38 o 
   0   9   4       97.77       91.72      2.62 o 
   4   9   4       85.56       81.38      3.31 o 
   5   9   4      168.66      179.86      5.10 o 
   6   9   4      141.34      148.13      4.83 o 
   7   9   4       61.17       59.31      3.17 o 
   8   9   4       54.66       52.69      3.17 o 
  -8  10   4       14.22       13.38      1.79 o 
  -7  10   4       30.34       30.90      2.34 o 
  -6  10   4        6.19        6.34      1.24 o 
  -5  10   4        6.18        5.24      1.10 o 
  -4  10   4       44.80       42.34      2.34 o 
  -3  10   4       20.31       23.45      1.66 o 
  -2  10   4       46.10       45.52      2.21 o 
  -1  10   4       33.29       32.96      1.79 o 
   4  10   4       15.79       14.76      1.66 o 
   5  10   4       24.31       24.14      2.07 o 
   6  10   4       33.72       34.76      2.48 o 
   7  10   4        8.51        9.38      1.38 o 
  -7  11   4       18.56       17.24      1.93 o 
  -6  11   4        4.31        3.72      1.24 o 
  -5  11   4        9.10        9.79      1.52 o 
  -4  11   4       28.80       28.83      2.07 o 
  -3  11   4       55.59       62.62      2.76 o 
  -2  11   4       17.30       17.79      1.52 o 
   3  11   4        7.05        8.00      1.38 o 
   4  11   4        7.85        8.69      1.52 o 
   5  11   4        9.02       10.48      1.52 o 
   6  11   4       23.33       23.17      2.21 o 
  -6  12   4       29.64       29.65      2.34 o 
  -5  12   4        6.26        4.83      1.24 o 
  -4  12   4       21.81       28.14      2.07 o 
  -3  12   4        7.02       10.90      1.38 o 
   3  12   4        3.36        4.24      0.78 o 
   4  12   4        9.03        8.83      1.52 o 
  -4  13   4       16.91       17.79      1.79 o 
   2  13   4       10.45       10.71      1.07 o 
 -12   1   5        3.43        1.79      1.10 o 
 -11   1   5       23.69       24.41      1.93 o 
 -10   1   5        7.69        6.02      0.47 o 
  -9   1   5       16.24       17.07      0.72 o 
  -8   1   5       80.47       80.70      1.62 o 
  -7   1   5        1.33        0.97      0.39 o 
  -6   1   5      134.43      133.12      2.34 o 
  -5   1   5      322.02      337.51      3.80 o 
  -4   1   5      108.23      105.19      1.85 o 
  -3   1   5       44.70       48.35      0.68 o 
  -2   1   5      106.64      107.65      1.66 o 
  -1   1   5      281.83      271.59      2.73 o 
   0   1   5      393.27      383.72      4.55 o 
   1   1   5      769.13      777.36      7.86 o 
   2   1   5      268.47      296.82      3.31 o 
   3   1   5       68.71       77.10      1.66 o 
   4   1   5       28.90       32.44      1.38 o 
   5   1   5      100.60      101.88      1.75 o 
   6   1   5      186.37      188.58      2.67 o 
   7   1   5       56.17       55.72      2.21 o 
   8   1   5       57.61       54.90      2.34 o 
   9   1   5       16.86       16.83      1.66 o 
  10   1   5       21.29       18.07      1.66 o 
 -11   2   5       20.32       19.15      1.86 o 
 -10   2   5        7.59        9.05      0.61 o 
  -9   2   5        3.95        3.09      0.39 o 
  -8   2   5        2.44        1.78      0.55 o 
  -7   2   5       11.28       10.46      0.61 o 
  -6   2   5      216.16      217.72      3.12 o 
  -5   2   5       77.33       69.63      1.72 o 
  -4   2   5      232.22      224.52      2.88 o 
  -3   2   5       73.16       77.05      1.46 o 
  -2   2   5      148.00      174.16      2.62 o 
  -1   2   5      877.71      900.58      6.83 o 
   0   2   5      816.75      823.36      7.38 o 
   1   2   5      423.79      460.54      5.10 o 
   3   2   5       79.70       72.14      1.38 o 
   4   2   5      162.46      164.76      2.09 o 
   5   2   5      446.24      445.96     11.17 o 
   6   2   5      193.92      196.24      3.12 o 
   7   2   5       55.65       54.55      1.70 o 
   8   2   5        5.55        5.31      0.68 o 
   9   2   5        7.62        7.35      0.82 o 
  10   2   5        1.62        4.14      1.10 o 
 -11   3   5        8.37        8.75      1.02 o 
 -10   3   5       31.86       32.94      1.21 o 
  -9   3   5       75.04       74.89      1.82 o 
  -8   3   5        7.81        5.39      0.52 o 
  -7   3   5        7.55        7.19      0.60 o 
  -6   3   5       55.73       58.21      1.30 o 
  -5   3   5      279.31      272.79      6.83 o 
  -4   3   5       52.01       50.21      1.93 o 
  -3   3   5      351.50      339.20      3.31 o 
  -2   3   5      707.77      727.90      5.43 o 
  -1   3   5      942.96      979.88      7.46 o 
   4   3   5       94.47       91.19      2.28 o 
   5   3   5       75.56       79.74      2.69 o 
   6   3   5       23.09       22.32      1.12 o 
   7   3   5      120.22      116.33      2.58 o 
   8   3   5       61.00       61.62      2.00 o 
   9   3   5       17.53       16.64      1.07 o 
  10   3   5       11.19       12.82      1.07 o 
 -11   4   5       46.53       48.71      2.05 o 
 -10   4   5       64.06       68.78      2.24 o 
  -9   4   5       65.59       67.55      1.67 o 
  -8   4   5      141.35      140.73      3.01 o 
  -7   4   5      418.72      415.59      4.10 o 
  -6   4   5      324.34      320.57      6.14 o 
  -5   4   5      411.85      401.91      4.36 o 
  -4   4   5      293.18      274.28      3.18 o 
  -3   4   5       73.31       65.93      1.52 o 
   0   4   5      720.72      773.64      9.10 o 
   3   4   5      297.55      315.58      5.52 o 
   4   4   5      210.37      207.72      4.55 o 
   5   4   5      119.37      116.44      2.39 o 
   6   4   5       97.30       98.95      2.34 o 
   7   4   5       17.40       20.56      1.17 o 
   8   4   5        0.28        0.21      0.49 o 
   9   4   5       38.25       40.25      1.79 o 
  10   4   5        5.58        5.78      0.82 o 
 -11   5   5       30.38       34.28      1.76 o 
 -10   5   5       51.24       51.65      3.79 o 
  -9   5   5      105.10      110.43      2.62 o 
  -8   5   5      252.78      261.16      3.31 o 
  -7   5   5      288.94      284.42      3.31 o 
  -6   5   5      351.99      350.30      3.57 o 
  -5   5   5      422.19      416.59      8.55 o 
  -4   5   5        4.11        7.17      0.97 o 
  -2   5   5     1336.07     1427.01     15.17 o 
  -1   5   5      134.41      108.80      2.69 o 
   1   5   5      140.61      136.69      2.48 o 
   2   5   5       96.19       95.12      1.93 o 
   3   5   5       40.55       38.48      1.93 o 
   4   5   5       72.98       75.03      2.76 o 
   5   5   5       91.72       88.56      2.15 o 
   6   5   5       94.22       89.06      2.34 o 
   7   5   5       60.61       59.53      1.95 o 
   8   5   5       10.67       10.90      1.38 o 
   9   5   5       31.40       32.12      1.66 o 
 -10   6   5       14.00       13.93      2.55 o 
  -9   6   5       68.76       69.08      1.74 o 
  -8   6   5       22.22       21.18      0.95 o 
  -7   6   5       33.42       31.30      1.05 o 
  -6   6   5       86.72       79.70      2.69 o 
  -5   6   5      682.75      655.95      7.17 o 
  -3   6   5      102.26       95.72      2.76 o 
  -2   6   5      481.59      465.37      6.76 o 
  -1   6   5      147.73      152.73      2.00 o 
   0   6   5       81.36       75.72      2.07 o 
   1   6   5      352.83      350.34      4.69 o 
   3   6   5      433.67      419.58      7.17 o 
   4   6   5       55.97       56.55      2.48 o 
   5   6   5       33.17       35.54      1.46 o 
   6   6   5       16.91       16.10      1.07 o 
   7   6   5       53.44       59.86      2.05 o 
   8   6   5       24.81       25.46      1.86 o 
   9   6   5       24.11       24.37      1.46 o 
 -10   7   5        6.75        5.60      0.82 o 
  -9   7   5       21.24       20.28      1.02 o 
  -8   7   5       26.60       29.41      1.16 o 
  -7   7   5       37.16       35.59      2.21 o 
  -6   7   5       34.97       34.34      2.07 o 
  -5   7   5      111.13      106.62      3.45 o 
  -4   7   5       29.19       30.62      1.79 o 
  -3   7   5        3.07        3.72      0.69 o 
  -2   7   5       35.19       34.76      1.66 o 
  -1   7   5      121.68      131.72      3.03 o 
   0   7   5       43.05       45.52      1.66 o 
   1   7   5      213.49      204.82      3.31 o 
   5   7   5      104.57      108.96      3.72 o 
   6   7   5        1.92        1.10      0.97 o 
   7   7   5       37.99       36.00      2.34 o 
   8   7   5       21.80       23.45      2.07 o 
  -9   8   5        1.43        1.79      0.97 o 
  -8   8   5       27.17       28.80      1.45 o 
  -7   8   5       43.62       40.69      2.48 o 
  -6   8   5        8.21        9.79      1.38 o 
  -5   8   5       75.80       76.83      3.03 o 
  -4   8   5       72.96       65.79      2.62 o 
  -3   8   5        7.80       12.55      1.10 o 
  -2   8   5       96.41       84.14      2.76 o 
  -1   8   5      171.00      159.31      3.59 o 
   0   8   5       15.47       16.00      0.97 o 
   4   8   5       55.15       58.07      2.76 o 
   5   8   5       59.26       58.34      2.90 o 
   6   8   5      104.76      103.72      4.00 o 
   7   8   5       83.73       89.24      3.86 o 
   8   8   5        6.35        7.59      1.38 o 
  -9   9   5       12.49       14.62      1.93 o 
  -8   9   5        1.26        1.05      0.69 o 
  -7   9   5        1.39        1.52      0.83 o 
  -6   9   5       86.19       86.07      3.45 o 
  -5   9   5       31.22       28.28      1.93 o 
  -4   9   5       25.31       24.55      1.79 o 
  -3   9   5      133.48      116.14      3.59 o 
  -2   9   5        2.70        2.07      0.69 o 
  -1   9   5        2.50        3.03      0.69 o 
   4   9   5        5.55        4.41      0.83 o 
   5   9   5      145.39      148.13      4.83 o 
   6   9   5        2.57        2.76      0.97 o 
   7   9   5       15.79       15.86      1.79 o 
  -8  10   5        2.21        1.24      0.97 o 
  -7  10   5        5.05        8.14      1.52 o 
  -6  10   5        3.32        3.86      1.10 o 
  -5  10   5       20.62       20.97      1.79 o 
  -4  10   5        8.43        7.72      1.24 o 
  -3  10   5        6.47        5.38      0.97 o 
  -2  10   5       52.80       60.69      2.48 o 
  -1  10   5        6.66        4.83      0.83 o 
   4  10   5        2.07        1.93      0.97 o 
   5  10   5       23.32       25.65      2.07 o 
   6  10   5        2.65        3.17      1.10 o 
  -7  11   5        5.45        5.38      1.38 o 
  -6  11   5       33.67       29.93      2.34 o 
  -5  11   5       38.91       46.90      2.76 o 
  -4  11   5        3.71        4.28      1.10 o 
  -3  11   5        2.08        3.72      0.97 o 
  -2  11   5       23.28       28.55      1.79 o 
   3  11   5       18.90       15.31      1.66 o 
   4  11   5        3.89        3.72      1.10 o 
   5  11   5       10.77       10.34      1.52 o 
  -5  12   5        4.65        7.31      1.38 o 
  -4  12   5        2.86        3.72      1.10 o 
  -3  12   5        8.15        8.97      1.24 o 
   3  12   5        1.71        1.24      0.97 o 
   4  12   5       12.06       12.55      1.79 o 
   2  13   5       21.55       21.65      2.21 o 
 -11   0   6        8.03        9.06      0.88 o 
 -10   0   6       28.77       26.84      1.27 o 
  -9   0   6      139.57      135.79      2.83 o 
  -8   0   6       98.51       99.45      3.17 o 
  -7   0   6      329.14      317.51      5.79 o 
  -6   0   6      273.59      265.24      5.10 o 
  -5   0   6      213.00      230.34      4.41 o 
  -4   0   6     1194.32     1172.94     12.97 o 
  -3   0   6     1521.81     1588.66     16.55 o 
  -2   0   6       75.08      101.93      2.34 o 
  -1   0   6      922.51      919.98      9.93 o 
   0   0   6     1497.16     1474.31     14.48 o 
   1   0   6     2436.11     2649.88     24.14 o 
   2   0   6     1633.68     1651.55     15.45 o 
   3   0   6     1764.10     1813.48     16.69 o 
   4   0   6      445.68      445.37      5.93 o 
   5   0   6      286.22      267.30      4.41 o 
   6   0   6        3.77        3.31      0.55 o 
  10   0   6       67.03       65.52      3.17 o 
 -11   1   6       11.09       10.60      0.77 o 
 -10   1   6       38.95       38.86      1.10 o 
  -9   1   6       52.14       50.27      1.37 o 
  -8   1   6       54.62       57.71      1.38 o 
  -7   1   6      130.47      130.51      2.54 o 
  -6   1   6      349.81      339.20      4.14 o 
  -5   1   6      105.63      105.68      2.05 o 
  -4   1   6      404.49      374.20      4.10 o 
  -3   1   6        3.98        1.43      0.21 o 
  -2   1   6      199.14      208.89      4.00 o 
  -1   1   6     1050.83     1052.74      8.00 o 
   0   1   6       23.23       22.21      0.97 o 
   1   1   6      153.68      157.10      2.48 o 
   2   1   6      283.10      270.06      3.17 o 
   3   1   6      258.95      265.79      2.90 o 
   4   1   6      324.49      317.75      3.34 o 
   5   1   6       27.94       28.82      1.31 o 
   6   1   6       27.85       28.83      1.52 o 
   7   1   6       95.74       89.52      2.90 o 
   9   1   6       17.12       17.24      1.66 o 
  10   1   6       56.26       55.03      2.90 o 
 -11   2   6        8.45        8.06      1.02 o 
 -10   2   6       47.04       51.79      1.39 o 
  -9   2   6       54.77       55.64      1.49 o 
  -8   2   6      114.47      112.41      2.04 o 
  -7   2   6       27.70       27.33      2.28 o 
  -6   2   6      191.33      186.78      2.93 o 
  -5   2   6       47.60       49.60      1.37 o 
  -4   2   6       96.17       98.70      1.85 o 
  -3   2   6      196.53      188.92      1.90 o 
  -2   2   6      139.08      133.60      1.82 o 
  -1   2   6      109.01      107.82      1.61 o 
   1   2   6      268.58      278.89      3.72 o 
   3   2   6       57.32       56.55      1.24 o 
   4   2   6       68.12       66.07      1.52 o 
   5   2   6      262.23      257.51      4.83 o 
   6   2   6       78.45       80.00      2.62 o 
   7   2   6       20.96       20.07      1.12 o 
   8   2   6       28.43       27.91      1.36 o 
   9   2   6        9.10        9.10      1.24 o 
  10   2   6        0.96        1.52      0.83 o 
 -11   3   6       32.35       32.96      1.79 o 
 -10   3   6      111.57      119.95      2.36 o 
  -9   3   6       54.85       55.61      1.31 o 
  -8   3   6       25.44       24.80      0.84 o 
  -7   3   6      105.45       99.74      1.86 o 
  -6   3   6      490.67      484.59      5.41 o 
  -5   3   6       31.38       33.95      1.45 o 
  -4   3   6      134.15      144.81      2.39 o 
  -3   3   6      260.58      287.86      4.83 o 
  -2   3   6      167.86      156.60      1.42 o 
  -1   3   6      119.35      124.67      2.41 o 
   0   3   6       42.76       45.93      1.24 o 
   2   3   6       80.01       70.34      0.97 o 
   3   3   6       21.97       19.86      1.24 o 
   4   3   6       36.42       33.24      1.79 o 
   5   3   6      238.74      206.54      5.72 o 
   6   3   6       35.86       34.07      1.59 o 
   7   3   6       36.33       39.14      1.55 o 
   8   3   6       28.01       26.63      1.52 o 
   9   3   6        5.05        6.69      0.78 o 
 -11   4   6        1.05        2.09      0.73 o 
 -10   4   6      176.26      185.72      3.04 o 
  -9   4   6       72.92       74.15      1.80 o 
  -8   4   6       58.77       58.45      1.51 o 
  -7   4   6       65.85       61.10      1.45 o 
  -6   4   6     1228.48     1239.40      7.39 o 
  -5   4   6       49.90       45.29      1.35 o 
  -4   4   6      587.50      553.28      5.10 o 
  -3   4   6      192.02      186.62      2.24 o 
  -2   4   6       86.68       92.96      2.48 o 
  -1   4   6      451.28      438.89      6.07 o 
   0   4   6      289.58      283.86      4.69 o 
   1   4   6      727.52      756.12      9.10 o 
   2   4   6       60.04       62.90      2.21 o 
   3   4   6       15.34       13.93      1.24 o 
   4   4   6      190.43      184.55      4.41 o 
   5   4   6      404.29      404.56      5.07 o 
   6   4   6       24.31       24.32      1.22 o 
   7   4   6       85.89       84.52      2.33 o 
   8   4   6       32.67       35.63      1.61 o 
   9   4   6        0.05        0.48      0.59 o 
 -11   5   6       13.98       14.63      1.22 o 
 -10   5   6       21.05       17.31      0.98 o 
  -9   5   6       12.22       13.91      0.90 o 
  -8   5   6      325.40      335.70      3.86 o 
  -7   5   6       28.87       27.00      1.05 o 
  -6   5   6      208.46      203.80      2.63 o 
  -5   5   6       85.90       84.07      1.82 o 
  -4   5   6      183.34      184.16      2.55 o 
  -3   5   6       55.39       60.69      2.21 o 
   0   5   6      187.78      176.41      3.72 o 
   1   5   6      148.66      146.76      3.59 o 
   2   5   6      146.57      146.48      3.72 o 
   3   5   6      166.92      170.34      4.14 o 
   4   5   6       33.81       30.90      1.79 o 
   5   5   6       30.20       31.55      1.79 o 
   6   5   6       43.47       39.98      1.61 o 
   7   5   6       30.31       29.38      1.46 o 
   8   5   6        1.11        1.79      0.83 o 
   9   5   6       11.10       11.57      1.12 o 
 -10   6   6        6.66        8.81      0.92 o 
  -9   6   6        5.36        4.64      0.69 o 
  -8   6   6       17.66       16.20      1.02 o 
  -7   6   6        7.64        6.83      0.60 o 
  -6   6   6       69.21       66.07      2.34 o 
  -5   6   6       36.10       35.17      1.52 o 
  -4   6   6       35.15       30.07      1.79 o 
  -3   6   6       19.44       22.48      1.38 o 
  -2   6   6       16.83       17.10      1.10 o 
  -1   6   6       17.52       20.28      1.10 o 
   0   6   6       88.66       86.21      2.21 o 
   1   6   6       84.34       76.00      1.93 o 
   2   6   6       49.83       47.59      2.21 o 
   3   6   6       64.51       61.38      2.62 o 
   4   6   6       38.01       34.07      1.93 o 
   5   6   6       27.69       27.03      1.37 o 
   6   6   6        4.95        3.91      0.83 o 
   7   6   6       11.26       11.63      1.02 o 
   8   6   6        2.68        2.29      1.17 o 
   9   6   6        2.55        1.75      0.66 o 
 -10   7   6        5.06        4.62      1.59 o 
  -9   7   6        9.92        9.57      0.77 o 
  -8   7   6       13.59       14.80      0.87 o 
  -7   7   6       17.95       13.49      0.96 o 
  -6   7   6       21.62       18.34      1.66 o 
  -5   7   6        5.43        5.93      1.10 o 
  -4   7   6        4.69        5.24      0.97 o 
  -3   7   6       22.02       31.59      1.79 o 
  -2   7   6        1.07        1.52      0.55 o 
   0   7   6        5.57        7.31      0.69 o 
   4   7   6        6.60        3.59      0.97 o 
   5   7   6       52.79       53.20      1.95 o 
   6   7   6        5.04        4.28      0.97 o 
   7   7   6        4.51        4.22      0.78 o 
   8   7   6        2.05        1.61      0.63 o 
  -9   8   6        7.63        5.66      0.86 o 
  -8   8   6        1.78        0.97      0.63 o 
  -7   8   6        7.64        8.55      1.24 o 
  -6   8   6        5.00        2.34      0.97 o 
  -5   8   6        3.09        1.79      0.83 o 
  -4   8   6       18.08       20.00      1.52 o 
  -3   8   6        1.42        1.66      0.69 o 
  -2   8   6       10.44       12.14      1.10 o 
  -1   8   6       60.91       54.62      2.07 o 
   0   8   6        0.40        0.00      0.41 o 
   5   8   6       26.31       27.72      2.07 o 
   6   8   6        2.48        3.17      0.97 o 
   7   8   6        5.40        7.17      1.38 o 
  -8   9   6        2.42        1.19      0.63 o 
  -7   9   6       25.99       27.45      2.07 o 
  -6   9   6        3.61        1.10      0.83 o 
  -5   9   6        4.17        5.10      0.97 o 
  -4   9   6       26.46       26.21      1.79 o 
  -3   9   6       98.28       88.27      3.03 o 
  -2   9   6        0.01        0.83      0.69 o 
  -1   9   6       84.86       75.86      2.48 o 
   4   9   6        0.21       -1.38      1.38 o 
   5   9   6       20.59       16.28      1.79 o 
   6   9   6       25.68       27.03      2.21 o 
   7   9   6        4.53        2.76      1.10 o 
  -8  10   6        3.16        2.62      1.10 o 
  -7  10   6       51.85       50.62      2.90 o 
  -6  10   6       20.54       22.48      1.93 o 
  -5  10   6       12.82       12.55      1.52 o 
  -4  10   6       14.07       12.41      1.38 o 
  -3  10   6       10.83       10.34      1.24 o 
  -2  10   6       27.99       28.69      1.79 o 
   4  10   6       14.35       12.69      1.66 o 
   5  10   6       28.85       28.96      2.34 o 
   6  10   6        9.53        9.79      1.66 o 
  -6  11   6        8.13        9.52      1.52 o 
  -5  11   6        0.22        0.83      0.97 o 
  -4  11   6       18.69       16.69      1.66 o 
  -3  11   6       16.93       16.00      1.52 o 
   4  11   6       11.92       10.90      1.66 o 
   5  11   6        3.64        4.28      1.24 o 
  -5  12   6        6.65        7.31      1.38 o 
  -4  12   6        8.31        6.21      1.24 o 
   3  12   6        3.27        2.62      1.10 o 
 -11   1   7       28.87       30.19      1.05 o 
 -10   1   7        2.07        2.24      0.49 o 
  -9   1   7        0.93        0.95      0.42 o 
  -8   1   7       44.32       43.10      1.56 o 
  -7   1   7       29.19       30.44      1.27 o 
  -6   1   7        0.82        0.32      0.43 o 
  -5   1   7       84.61       89.73      1.95 o 
  -4   1   7      120.72      120.05      1.78 o 
  -3   1   7       63.52       62.52      1.00 o 
  -2   1   7      104.29      109.87      1.85 o 
  -1   1   7      485.23      522.83      6.62 o 
   0   1   7      333.32      322.56      3.27 o 
   1   1   7      698.43      717.19      7.03 o 
   2   1   7       52.42       60.56      1.72 o 
   3   1   7       18.63       20.83      0.83 o 
   4   1   7       19.86       18.76      0.97 o 
   5   1   7       53.58       48.14      1.93 o 
   6   1   7       61.64       62.62      2.34 o 
   7   1   7       16.68       18.48      1.38 o 
   9   1   7       43.67       41.65      2.62 o 
 -11   2   7       31.54       32.43      1.12 o 
 -10   2   7       32.45       36.64      1.13 o 
  -9   2   7       39.71       38.34      1.30 o 
  -8   2   7       76.95       75.39      1.70 o 
  -7   2   7       83.59       76.44      2.00 o 
  -6   2   7      115.61      112.35      4.55 o 
  -5   2   7      112.68      113.28      2.24 o 
  -4   2   7       58.64       60.48      1.56 o 
  -3   2   7       66.17       76.82      1.17 o 
  -2   2   7      145.97      135.11      2.16 o 
  -1   2   7       10.67       11.96      0.62 o 
   0   2   7      218.00      235.44      3.72 o 
   1   2   7      527.42      520.54      6.07 o 
   2   2   7       73.01       86.62      1.66 o 
   3   2   7        8.74        9.24      0.55 o 
   5   2   7       11.01       10.34      0.97 o 
   6   2   7       12.90       13.79      1.24 o 
   7   2   7       53.92       58.73      2.00 o 
   8   2   7        3.35        4.28      0.97 o 
   9   2   7       13.89       15.45      1.66 o 
 -11   3   7        6.71        6.40      0.71 o 
 -10   3   7       62.03       57.43      1.45 o 
  -9   3   7        5.58        5.64      0.88 o 
  -8   3   7       22.31       19.22      0.90 o 
  -7   3   7      191.52      182.12      3.11 o 
  -6   3   7       29.50       28.80      1.22 o 
  -5   3   7       28.71       25.35      1.79 o 
  -4   3   7       28.66       25.52      1.31 o 
  -3   3   7      149.01      148.00      3.45 o 
  -2   3   7      119.32      121.13      1.89 o 
  -1   3   7        2.24        4.20      1.03 o 
   0   3   7      377.79      403.87      4.04 o 
   1   3   7       92.60       87.17      2.62 o 
   2   3   7       19.69       19.86      1.24 o 
   3   3   7      101.61       98.34      3.03 o 
   4   3   7       64.28       64.00      2.62 o 
   5   3   7       33.50       34.28      1.31 o 
   6   3   7      101.84      105.09      2.47 o 
   7   3   7       12.49       11.72      0.98 o 
   8   3   7        2.83        3.38      0.68 o 
   9   3   7       19.14       20.14      1.93 o 
 -11   4   7       45.28       49.84      2.05 o 
 -10   4   7       59.83       59.86      1.70 o 
  -9   4   7       34.33       32.78      1.24 o 
  -8   4   7      196.81      200.28      2.87 o 
  -7   4   7       98.70       95.88      1.59 o 
  -6   4   7       61.32       58.95      1.47 o 
  -5   4   7      716.50      713.41      5.45 o 
  -4   4   7       10.35        9.98      1.31 o 
  -3   4   7       66.50       60.79      1.08 o 
  -2   4   7      652.01      642.33      9.31 o 
   0   4   7      429.19      422.06      6.34 o 
   1   4   7      107.68      110.20      3.03 o 
   2   4   7      134.28      139.45      3.59 o 
   3   4   7      113.99      111.17      3.31 o 
   4   4   7      148.82      139.58      4.00 o 
   5   4   7      132.51      122.12      3.93 o 
   6   4   7       69.16       66.26      2.00 o 
   7   4   7       65.88       59.20      1.98 o 
   8   4   7        6.05        7.31      0.88 o 
   9   4   7       27.25       25.88      1.52 o 
 -10   5   7       48.62       52.75      1.59 o 
  -9   5   7       40.67       41.72      1.37 o 
  -8   5   7        3.60        4.92      0.61 o 
  -7   5   7      164.37      165.69      2.49 o 
  -6   5   7        2.53        2.37      0.72 o 
  -5   5   7       42.78       50.12      1.35 o 
  -4   5   7       97.17       95.31      2.07 o 
   0   5   7      472.28      481.78      7.17 o 
   1   5   7      279.97      266.62      5.24 o 
   2   5   7      299.44      304.41      5.79 o 
   3   5   7      248.03      241.93      5.24 o 
   4   5   7      244.01      232.27      5.38 o 
   5   5   7       66.68       65.25      2.00 o 
   6   5   7      146.44      139.55      3.07 o 
   7   5   7       33.19       37.00      2.00 o 
   8   5   7       23.95       27.17      1.46 o 
 -10   6   7       17.06       18.55      1.61 o 
  -9   6   7        5.21        6.37      0.69 o 
  -8   6   7       35.99       39.09      1.29 o 
  -7   6   7      180.26      183.82      3.51 o 
  -6   6   7       40.51       40.14      2.34 o 
  -5   6   7       94.61       91.86      3.17 o 
  -4   6   7       58.08       59.72      2.48 o 
  -3   6   7      241.11      241.51      4.83 o 
  -2   6   7      125.38      123.72      3.17 o 
  -1   6   7       79.92       80.69      2.34 o 
   0   6   7      376.26      357.65      5.38 o 
   1   6   7       31.57       31.12      1.02 o 
   2   6   7        8.36        6.07      0.97 o 
   3   6   7       19.05       17.10      1.52 o 
   4   6   7      266.87      267.72      6.07 o 
   5   6   7       64.25       64.49      3.10 o 
   6   6   7       18.41       19.30      1.22 o 
   7   6   7       13.81       14.21      1.12 o 
   8   6   7        0.15        0.20      0.63 o 
 -10   7   7       27.67       27.72      1.86 o 
  -9   7   7       29.91       29.45      1.61 o 
  -8   7   7       11.50       12.80      1.06 o 
  -7   7   7       29.28       28.08      2.00 o 
  -6   7   7       26.28       26.48      1.93 o 
  -5   7   7       32.34       31.72      1.93 o 
  -3   7   7       87.47      101.24      3.17 o 
  -2   7   7       18.69       18.07      1.38 o 
  -1   7   7        7.23        6.21      0.83 o 
   0   7   7       62.82       55.17      1.93 o 
   3   7   7       44.81       41.38      2.34 o 
   4   7   7       49.01       48.00      2.62 o 
   5   7   7       16.08       18.14      1.17 o 
   6   7   7       37.74       38.92      1.86 o 
   7   7   7       14.47       17.42      1.31 o 
   8   7   7        5.43        6.62      0.96 o 
  -9   8   7       17.16       21.32      1.39 o 
  -8   8   7       51.05       50.39      2.00 o 
  -7   8   7       18.67       17.93      1.79 o 
  -6   8   7       37.68       33.24      2.34 o 
  -5   8   7      103.62       96.69      3.45 o 
  -4   8   7       23.94       22.62      1.66 o 
  -3   8   7       46.50       48.55      2.21 o 
  -2   8   7      127.78      101.24      3.03 o 
  -1   8   7       22.56       20.00      1.24 o 
   6   8   7       42.76       40.00      2.62 o 
   7   8   7       21.87       22.48      2.21 o 
  -8   9   7        4.87        6.68      1.86 o 
  -7   9   7       17.64       20.00      2.07 o 
  -6   9   7       33.24       36.14      2.34 o 
  -5   9   7        5.04        6.34      1.10 o 
  -4   9   7        6.29        7.45      1.10 o 
  -3   9   7       43.51       45.24      2.21 o 
  -2   9   7       17.48       13.38      1.24 o 
  -1   9   7       26.96       25.65      1.52 o 
   5   9   7       11.52       11.31      1.79 o 
   6   9   7       13.99       12.97      1.79 o 
  -7  10   7       18.03       20.69      2.07 o 
  -6  10   7        7.39        6.76      1.24 o 
  -5  10   7        5.67        6.07      1.24 o 
  -4  10   7       10.75        7.59      1.10 o 
  -3  10   7        4.74        3.59      0.83 o 
  -2  10   7        5.74        4.69      0.83 o 
   4  10   7        1.31       -0.69      1.10 o 
   5  10   7        1.04       -0.28      1.10 o 
  -6  11   7        9.48        9.38      1.52 o 
  -5  11   7       21.27       27.03      2.07 o 
  -4  11   7        0.39        0.14      0.69 o 
  -3  11   7        0.81        1.52      0.69 o 
   4  11   7       17.16       13.38      1.79 o 
  -4  12   7        9.44       12.55      1.52 o 
 -11   0   8      106.20      111.94      3.03 o 
 -10   0   8       94.76       90.72      2.49 o 
  -9   0   8       11.00       12.28      1.38 o 
  -8   0   8      167.15      160.41      4.41 o 
  -7   0   8      373.06      359.03      6.62 o 
  -6   0   8        1.43        1.24      0.69 o 
  -5   0   8       48.11       42.34      1.93 o 
  -4   0   8      293.54      296.27      5.38 o 
  -3   0   8      183.29      187.31      3.86 o 
  -2   0   8       42.85       46.21      1.79 o 
  -1   0   8      456.94      464.13      6.48 o 
   0   0   8      306.88      330.61      4.97 o 
   1   0   8       23.16       28.96      1.10 o 
   2   0   8      133.17      121.24      2.34 o 
   4   0   8       60.47       52.41      1.79 o 
   5   0   8      332.12      306.34      5.10 o 
 -11   1   8       35.63       39.41      1.22 o 
 -10   1   8        2.60        3.06      0.59 o 
  -9   1   8       73.99       69.69      2.15 o 
  -8   1   8       19.14       17.83      1.12 o 
  -7   1   8      234.00      234.65      3.75 o 
  -6   1   8       49.91       51.11      1.66 o 
  -5   1   8       67.37       70.87      1.80 o 
  -4   1   8      175.07      169.35      1.84 o 
  -3   1   8      248.14      241.94      3.22 o 
  -2   1   8      349.46      369.11      4.21 o 
  -1   1   8      549.53      537.52      5.07 o 
   0   1   8       42.24       48.84      1.12 o 
   1   1   8      231.74      225.13      2.58 o 
   2   1   8      213.62      212.27      2.33 o 
   3   1   8       16.45       13.65      0.69 o 
   5   1   8      164.91      158.20      3.72 o 
   6   1   8        4.24        4.97      0.83 o 
   9   1   8        6.71        7.59      1.24 o 
 -11   2   8       30.26       30.29      1.27 o 
 -10   2   8       10.47       11.56      0.85 o 
  -9   2   8       82.50       85.22      1.94 o 
  -8   2   8       89.17       87.57      2.29 o 
  -7   2   8       74.91       74.97      2.05 o 
  -6   2   8       95.18       97.20      3.45 o 
  -5   2   8      230.46      226.48      3.32 o 
  -4   2   8      175.61      184.31      2.93 o 
  -3   2   8       25.22       24.24      0.69 o 
  -2   2   8       99.42       92.16      2.66 o 
  -1   2   8      536.27      535.56      4.14 o 
   0   2   8       53.13       57.38      1.79 o 
   1   2   8      658.02      666.75      7.72 o 
   2   2   8      114.36      115.45      2.21 o 
   5   2   8       85.09       82.62      2.76 o 
   6   2   8       35.22       37.24      1.93 o 
   7   2   8       31.10       34.03      1.72 o 
   8   2   8       27.43       28.55      2.21 o 
   9   2   8        0.06        0.41      0.97 o 
 -11   3   8       22.57       23.84      1.19 o 
 -10   3   8       20.27       20.42      0.93 o 
  -9   3   8       85.43       89.38      1.70 o 
  -8   3   8       44.54       46.18      1.63 o 
  -7   3   8       15.77       16.26      1.02 o 
  -6   3   8       56.60       53.85      1.70 o 
  -5   3   8      101.24      104.12      2.29 o 
  -4   3   8       90.98       91.32      2.05 o 
  -3   3   8       43.26       44.59      0.97 o 
  -2   3   8       80.05       77.01      1.55 o 
  -1   3   8       86.78       79.36      1.93 o 
   0   3   8      330.97      320.55      4.83 o 
   1   3   8      439.02      425.74      6.21 o 
   2   3   8      138.67      131.45      3.59 o 
   3   3   8      103.10       93.10      3.03 o 
   4   3   8      107.74       87.45      3.17 o 
   5   3   8       55.73       50.60      2.76 o 
   6   3   8       31.55       31.23      1.41 o 
   7   3   8       13.76       13.93      1.06 o 
   8   3   8        5.83        4.41      1.24 o 
 -11   4   8       23.26       25.24      1.22 o 
 -10   4   8       18.00       18.22      1.03 o 
  -9   4   8       20.74       21.33      1.03 o 
  -8   4   8       31.59       32.43      1.02 o 
  -7   4   8       67.63       69.95      1.39 o 
  -6   4   8       80.80       76.91      1.56 o 
  -5   4   8       80.69       78.78      1.49 o 
  -4   4   8      469.54      443.17      5.17 o 
  -3   4   8      202.53      219.17      4.55 o 
  -2   4   8      183.28      178.20      2.63 o 
  -1   4   8      367.69      362.06      4.00 o 
   0   4   8      888.34      848.26     10.76 o 
   1   4   8       53.11       44.96      2.07 o 
   2   4   8      267.70      252.68      5.24 o 
   3   4   8      138.62      136.96      3.86 o 
   4   4   8      143.55      138.48      4.14 o 
   5   4   8       25.56       21.59      1.72 o 
   6   4   8       18.16       20.10      2.14 o 
   7   4   8        5.09        5.97      1.45 o 
   8   4   8       20.02       18.97      1.38 o 
 -10   5   8        1.93        1.14      0.69 o 
  -9   5   8        7.91        8.98      0.98 o 
  -8   5   8       20.74       20.82      1.31 o 
  -7   5   8       35.71       38.25      1.72 o 
  -6   5   8      226.15      224.61      3.80 o 
  -5   5   8      201.66      198.06      4.69 o 
  -1   5   8      205.11      192.82      4.14 o 
   0   5   8       52.67       51.59      2.07 o 
   1   5   8      236.00      228.96      4.83 o 
   2   5   8       81.56       76.96      2.90 o 
   3   5   8        3.35        5.10      0.97 o 
   4   5   8       22.35       22.21      1.79 o 
   5   5   8        4.28        2.87      0.59 o 
   6   5   8       37.57       34.16      1.79 o 
   7   5   8        2.56        2.16      0.63 o 
   8   5   8        5.73        4.64      0.76 o 
 -10   6   8        4.38        3.52      0.86 o 
  -9   6   8        6.42        5.38      0.86 o 
  -8   6   8        1.47        1.38      0.59 o 
  -7   6   8      107.58      107.11      2.73 o 
  -6   6   8       15.75       18.31      1.12 o 
  -5   6   8       27.15       24.00      1.79 o 
  -4   6   8        3.55        3.03      0.83 o 
  -3   6   8       19.96       20.55      1.52 o 
   0   6   8      160.38      149.10      3.86 o 
   1   6   8       23.99       23.17      1.66 o 
   2   6   8       20.28       21.10      1.66 o 
   3   6   8       37.00       36.83      2.21 o 
   4   6   8       32.47       29.38      2.07 o 
   5   6   8        2.06        2.76      0.68 o 
   6   6   8       13.70       12.46      1.02 o 
   7   6   8        3.61        2.83      0.68 o 
  -9   7   8        1.95        2.24      0.73 o 
  -8   7   8       43.79       42.86      1.85 o 
  -7   7   8        3.87        5.00      0.86 o 
  -6   7   8        4.08        3.86      1.10 o 
  -5   7   8        7.41        6.48      1.10 o 
  -4   7   8        8.20        6.48      1.10 o 
  -3   7   8       21.66       16.00      1.38 o 
  -2   7   8       19.65       22.07      1.38 o 
  -1   7   8        6.36        5.66      0.83 o 
   0   7   8       55.84       51.86      1.93 o 
   2   7   8       22.53       22.21      1.66 o 
   3   7   8        1.01       -0.41      0.97 o 
   4   7   8       16.20       17.52      1.66 o 
   5   7   8        7.98        8.67      0.92 o 
   6   7   8        0.87        1.45      0.59 o 
   7   7   8        5.86        7.32      0.98 o 
  -9   8   8       13.35       14.98      1.26 o 
  -8   8   8        7.47        7.27      0.98 o 
  -7   8   8       37.81       39.10      3.59 o 
  -6   8   8        5.98        8.55      1.38 o 
  -5   8   8       11.64       11.45      1.38 o 
  -4   8   8       18.28       17.93      1.52 o 
  -3   8   8        7.97        9.52      1.10 o 
  -2   8   8       35.05       30.76      1.93 o 
  -1   8   8        4.48        6.62      0.83 o 
   5   8   8        1.59        0.83      0.97 o 
   6   8   8        1.71        2.62      1.10 o 
  -8   9   8       12.93       14.35      1.27 o 
  -7   9   8       59.75       61.93      3.17 o 
  -6   9   8       16.99       18.48      1.79 o 
  -5   9   8       21.47       20.69      1.79 o 
  -4   9   8       42.84       40.14      2.34 o 
  -3   9   8       11.57       10.21      1.10 o 
  -2   9   8        1.81        2.21      0.69 o 
   5   9   8       31.09       28.96      2.48 o 
   6   9   8        2.11        3.45      1.24 o 
  -7  10   8       43.25       43.86      2.76 o 
  -6  10   8        0.92        0.00      0.97 o 
  -5  10   8        5.84        4.83      1.10 o 
  -4  10   8        8.22       11.31      1.38 o 
  -3  10   8       10.51       12.14      1.38 o 
   5  10   8        8.60        7.17      1.38 o 
  -5  11   8       14.64       18.07      1.79 o 
  -4  11   8        6.84        7.03      1.24 o 
 -11   1   9       30.15       31.90      1.37 o 
 -10   1   9        7.23        7.22      0.72 o 
  -9   1   9       14.92       14.18      1.12 o 
  -8   1   9       47.44       46.31      1.76 o 
  -7   1   9       45.51       39.65      1.66 o 
  -6   1   9       20.16       19.73      1.07 o 
  -5   1   9       13.16       11.03      1.10 o 
  -4   1   9        0.06       -0.27      0.32 o 
  -3   1   9       10.72        9.69      0.68 o 
  -2   1   9       28.91       27.04      1.59 o 
  -1   1   9       98.20      100.44      1.90 o 
   0   1   9       88.45       84.22      1.61 o 
   1   1   9       67.51       66.35      1.37 o 
   2   1   9        5.82        6.57      0.43 o 
   5   1   9        5.94        8.83      0.97 o 
 -11   2   9       13.99       12.92      0.82 o 
 -10   2   9        6.08        4.73      0.58 o 
  -9   2   9        1.06       -0.41      0.53 o 
  -8   2   9       72.51       70.63      2.41 o 
  -7   2   9       16.74       15.14      1.72 o 
  -6   2   9       99.04       97.59      2.34 o 
  -5   2   9        9.64        8.07      0.78 o 
  -4   2   9       11.86        9.61      0.46 o 
  -3   2   9       59.48       56.64      1.14 o 
  -2   2   9       31.79       31.03      0.88 o 
  -1   2   9       65.59       66.33      1.51 o 
   0   2   9      100.85      100.37      1.80 o 
   1   2   9       10.71       10.09      0.53 o 
   2   2   9       58.37       57.24      1.79 o 
   5   2   9       19.53       19.31      1.38 o 
   6   2   9       23.05       19.86      1.52 o 
   7   2   9       23.55       21.79      1.93 o 
   8   2   9        8.73        8.97      1.38 o 
 -11   3   9       26.10       27.05      1.08 o 
 -10   3   9        8.79        8.84      0.65 o 
  -9   3   9        5.63        5.31      0.67 o 
  -8   3   9       67.85       67.38      2.15 o 
  -7   3   9       14.25       12.28      0.92 o 
  -6   3   9       70.19       66.38      1.95 o 
  -5   3   9      289.81      299.55      4.19 o 
  -4   3   9      300.36      294.05      6.62 o 
  -3   3   9       41.87       44.94      1.03 o 
  -2   3   9       76.19       77.00      1.40 o 
  -1   3   9      134.62      132.91      2.24 o 
   0   3   9       40.27       41.40      1.22 o 
   1   3   9      187.67      188.42      2.68 o 
   2   3   9      124.48      125.93      3.59 o 
   3   3   9       76.78       74.90      2.90 o 
   4   3   9       55.88       51.45      2.48 o 
   5   3   9       15.29       15.31      1.07 o 
   6   3   9       12.22       14.63      1.02 o 
   7   3   9       30.69       37.55      2.83 o 
   8   3   9        1.48        2.76      1.10 o 
 -10   4   9       13.30       14.18      1.24 o 
  -9   4   9       18.23       16.64      0.98 o 
  -8   4   9       41.46       38.93      1.38 o 
  -7   4   9        2.84        2.90      0.63 o 
  -6   4   9      258.50      255.78      5.86 o 
  -5   4   9      115.14      108.94      3.45 o 
  -4   4   9      124.07      120.16      2.49 o 
  -3   4   9      446.41      435.44      7.03 o 
  -2   4   9      201.51      202.04      2.92 o 
  -1   4   9      140.49      141.79      2.44 o 
   0   4   9      640.84      622.47      8.83 o 
   1   4   9      217.37      218.06      4.83 o 
   2   4   9       33.86       30.34      1.93 o 
   3   4   9       73.26       79.72      3.03 o 
   4   4   9       74.03       75.31      3.03 o 
   5   4   9       15.15       14.98      1.45 o 
   6   4   9       67.28       66.18      2.14 o 
   7   4   9        4.61        5.51      1.24 o 
   8   4   9       19.35       22.90      2.21 o 
 -10   5   9        7.67        8.54      1.03 o 
  -9   5   9       11.18        8.45      1.02 o 
  -8   5   9       26.37       26.23      1.46 o 
  -7   5   9       14.56       12.76      1.07 o 
  -6   5   9       68.75       62.43      1.64 o 
  -5   5   9       56.60       58.76      1.85 o 
  -4   5   9       34.96       23.45      1.66 o 
   0   5   9      600.26      602.88      8.83 o 
   1   5   9       96.70       95.58      3.17 o 
   2   5   9       47.78       44.83      2.34 o 
   3   5   9        7.67        6.62      1.10 o 
   4   5   9       88.07       90.34      3.45 o 
   5   5   9       22.45       24.43      2.07 o 
   6   5   9        4.04        3.33      0.76 o 
   7   5   9        3.14        2.82      0.76 o 
  -9   6   9       50.44       51.66      2.10 o 
  -8   6   9       19.33       18.21      1.27 o 
  -7   6   9        2.99        4.41      1.10 o 
  -6   6   9       56.58       56.99      1.95 o 
  -5   6   9       65.04       68.55      2.90 o 
  -4   6   9        2.31        2.34      0.83 o 
   0   6   9      166.24      170.07      4.28 o 
   1   6   9       79.75       76.41      2.90 o 
   2   6   9       21.65       18.21      1.52 o 
   3   6   9       24.71       25.24      1.93 o 
   4   6   9       27.70       32.41      2.21 o 
   5   6   9       12.82       12.39      1.02 o 
   6   6   9       23.14       22.31      2.48 o 
   7   6   9       15.50       13.98      1.17 o 
  -9   7   9        0.54        0.75      0.90 o 
  -8   7   9       67.89       72.78      2.69 o 
  -7   7   9        2.10        2.80      1.10 o 
  -6   7   9       57.70       63.35      2.10 o 
  -5   7   9       43.59       47.03      2.48 o 
  -4   7   9        9.16        8.83      1.24 o 
  -3   7   9       98.40       92.96      3.17 o 
  -2   7   9       94.94       90.62      3.03 o 
  -1   7   9       86.06       81.38      2.62 o 
   2   7   9       72.46       72.14      3.17 o 
   3   7   9       23.38       24.83      1.93 o 
   4   7   9       15.53       17.79      1.79 o 
   5   7   9        9.21       10.74      2.21 o 
   6   7   9        5.65        5.59      0.92 o 
  -8   8   9       69.27       72.65      2.83 o 
  -7   8   9       33.97       39.69      1.85 o 
  -6   8   9       59.91       64.00      3.31 o 
  -5   8   9       23.00       25.79      1.93 o 
  -4   8   9        2.94        1.79      0.83 o 
  -3   8   9       33.01       34.48      2.07 o 
  -2   8   9       23.74       25.52      1.66 o 
  -1   8   9        2.47        3.31      0.69 o 
   5   8   9        8.84        9.18      1.02 o 
   6   8   9        4.57        4.06      0.82 o 
  -7   9   9        8.54        9.76      1.17 o 
  -6   9   9        1.34        2.21      0.83 o 
  -5   9   9        3.29        2.76      1.10 o 
  -4   9   9       14.62       13.79      1.38 o 
  -3   9   9        4.96        4.41      0.97 o 
  -2   9   9        8.96        9.38      1.10 o 
   5   9   9        1.89        1.10      0.97 o 
  -6  10   9        9.39        9.93      1.52 o 
  -5  10   9        5.78        4.14      1.10 o 
  -4  10   9        7.84        8.55      1.24 o 
  -3  10   9        8.68        7.72      1.10 o 
  -5  11   9       17.36       18.07      1.79 o 
  -4  11   9        0.87        1.10      0.83 o 
 -11   0  10       73.61       73.52      4.97 o 
 -10   0  10       67.78       71.86      3.45 o 
  -9   0  10       13.96       13.38      1.52 o 
  -8   0  10       83.67       81.65      3.31 o 
  -7   0  10      151.22      139.03      4.28 o 
  -6   0  10        8.37        8.14      1.10 o 
  -5   0  10      278.10      252.68      5.52 o 
  -4   0  10       40.57       33.10      1.79 o 
  -3   0  10       20.15       18.07      1.38 o 
  -2   0  10      286.61      281.65      5.10 o 
  -1   0  10      135.10      134.62      3.31 o 
   0   0  10      183.71      186.75      3.72 o 
   1   0  10       79.08       79.58      2.21 o 
 -10   1  10       54.06       54.80      2.10 o 
  -9   1  10       87.25       87.01      2.58 o 
  -8   1  10        2.50        2.34      0.68 o 
  -7   1  10      137.91      133.72      2.93 o 
  -6   1  10      135.90      134.78      2.83 o 
  -5   1  10       55.15       56.79      2.34 o 
  -4   1  10      133.87      126.94      2.54 o 
  -3   1  10       25.04       24.55      1.07 o 
  -2   1  10       55.67       55.06      1.51 o 
  -1   1  10       36.67       41.43      2.28 o 
   0   1  10      218.07      210.91      2.88 o 
   1   1  10       39.92       39.45      1.12 o 
   2   1  10       75.70       75.17      2.07 o 
   8   1  10        5.02        6.48      1.38 o 
 -10   2  10        8.45        9.56      0.82 o 
  -9   2  10        5.77        5.02      0.76 o 
  -8   2  10       11.16       11.80      0.98 o 
  -7   2  10       39.23       42.21      1.66 o 
  -6   2  10       39.81       44.45      1.70 o 
  -5   2  10       30.20       28.48      1.27 o 
  -4   2  10      194.88      187.04      3.22 o 
  -3   2  10       30.92       30.62      0.91 o 
  -2   2  10      123.03      122.74      1.82 o 
  -1   2  10       37.85       39.79      1.27 o 
   0   2  10      213.96      204.95      2.88 o 
   1   2  10       53.37       53.67      2.00 o 
   2   2  10      104.27      103.45      2.62 o 
   5   2  10        4.44        4.28      0.83 o 
   6   2  10       11.10       11.03      1.38 o 
   7   2  10       55.95       62.76      3.31 o 
 -10   3  10        9.00        9.03      0.81 o 
  -9   3  10        8.75        9.64      0.82 o 
  -8   3  10       30.33       31.52      1.56 o 
  -7   3  10       87.43       88.49      2.44 o 
  -6   3  10        8.82        9.09      0.92 o 
  -5   3  10       29.11       26.36      1.45 o 
  -4   3  10      283.14      267.89      5.31 o 
  -3   3  10       21.73       24.46      0.85 o 
  -2   3  10       58.47       57.62      1.24 o 
  -1   3  10      237.92      228.00      2.65 o 
   0   3  10       48.26       47.45      1.79 o 
   1   3  10       11.67       10.42      0.97 o 
   2   3  10       15.56       13.65      1.38 o 
   3   3  10       50.26       52.27      2.48 o 
   4   3  10       35.70       35.45      2.21 o 
   5   3  10        6.13        4.78      0.68 o 
   6   3  10        7.46        9.05      0.86 o 
   7   3  10       73.14       79.31      3.72 o 
 -10   4  10       11.21       13.64      1.01 o 
  -9   4  10       10.34       10.36      0.85 o 
  -8   4  10        2.31        2.87      0.55 o 
  -7   4  10       31.86       33.14      1.51 o 
  -6   4  10        3.31        3.52      0.78 o 
  -5   4  10       39.84       40.98      1.66 o 
  -4   4  10      279.55      265.55      5.45 o 
  -3   4  10      102.29      100.17      1.72 o 
  -2   4  10      239.68      229.32      3.26 o 
  -1   4  10      304.34      297.21      5.79 o 
   0   4  10      213.95      223.31      4.83 o 
   2   4  10       70.75       74.76      3.03 o 
   3   4  10       45.45       46.76      2.48 o 
   4   4  10        4.38        5.79      1.24 o 
   5   4  10       15.54       15.70      1.12 o 
   6   4  10        1.46        1.66      0.69 o 
   7   4  10       39.89       44.27      2.90 o 
 -10   5  10        8.39        7.80      1.59 o 
  -9   5  10        5.11        4.07      0.82 o 
  -8   5  10        1.17        0.39      0.63 o 
  -7   5  10        0.43        0.14      0.56 o 
  -6   5  10       12.24       13.31      1.07 o 
  -5   5  10       32.02       32.51      1.46 o 
  -4   5  10       24.23       24.09      1.27 o 
  -3   5  10       92.15       95.72      3.17 o 
  -2   5  10      222.27      215.72      4.55 o 
  -1   5  10      157.00      153.38      3.86 o 
   0   5  10      167.73      162.76      4.14 o 
   1   5  10      111.26      103.17      3.45 o 
   2   5  10       22.73       25.52      1.79 o 
   3   5  10       55.34       52.14      2.62 o 
   4   5  10       23.82       24.41      1.93 o 
   5   5  10        1.33        1.45      0.68 o 
   6   5  10       10.07       10.01      1.07 o 
   7   5  10        3.89        3.53      0.76 o 
  -9   6  10        8.67        9.79      1.12 o 
  -8   6  10        8.24        6.47      0.92 o 
  -7   6  10        3.11        3.03      0.73 o 
  -6   6  10        2.09        3.16      0.63 o 
  -5   6  10       24.26       25.14      1.41 o 
  -1   6  10       61.24       52.55      2.48 o 
   0   6  10       13.58       12.00      1.24 o 
   1   6  10        2.71        1.38      0.69 o 
   2   6  10        6.71        5.10      0.97 o 
   3   6  10        1.01       -0.83      0.83 o 
   4   6  10        1.86        0.28      0.97 o 
   5   6  10        1.14        0.73      0.63 o 
   6   6  10       15.54       14.85      1.17 o 
  -8   7  10        8.65       10.25      1.24 o 
  -7   7  10        0.24        0.25      0.63 o 
  -6   7  10        2.40        3.44      0.78 o 
  -5   7  10        3.37        4.28      1.10 o 
  -4   7  10       25.08       22.48      1.79 o 
  -3   7  10        5.73        5.38      0.97 o 
  -2   7  10       23.29       20.97      1.52 o 
   1   7  10        9.26        9.24      1.24 o 
   2   7  10        0.18       -0.14      0.97 o 
   3   7  10       10.87       12.69      1.52 o 
   4   7  10        2.99        1.38      0.97 o 
   5   7  10        6.07        5.54      1.24 o 
   6   7  10        4.70        5.66      1.10 o 
  -8   8  10        2.55        3.30      0.92 o 
  -7   8  10        5.32        5.54      0.89 o 
  -6   8  10       13.86       16.14      1.79 o 
  -5   8  10        3.89        3.45      1.10 o 
  -4   8  10       19.70       21.24      1.66 o 
  -3   8  10        9.35        9.65      1.10 o 
  -2   8  10        7.66        8.97      1.10 o 
   4   8  10        7.10        4.41      1.24 o 
   5   8  10        7.98        8.16      0.98 o 
  -7   9  10       24.47       25.34      2.97 o 
  -6   9  10        3.58        4.55      1.10 o 
  -5   9  10       31.62       29.79      2.34 o 
  -4   9  10        6.64        5.79      1.24 o 
  -3   9  10        0.14        0.69      0.69 o 
  -5  10  10        9.17        9.38      1.38 o 
  -4  10  10        6.23        6.07      1.10 o 
 -10   1  11        0.46        0.28      0.59 o 
  -9   1  11        1.09        1.86      0.73 o 
  -8   1  11        7.92        7.69      1.03 o 
  -7   1  11       22.91       21.90      1.31 o 
  -6   1  11       83.59       80.62      2.24 o 
  -5   1  11       19.21       18.04      1.12 o 
  -4   1  11       38.43       37.17      1.46 o 
  -3   1  11        5.64        3.96      0.59 o 
  -2   1  11       58.63       51.59      1.56 o 
  -1   1  11      164.91      164.36      2.68 o 
   0   1  11       25.59       26.50      1.02 o 
   1   1  11        7.95        5.88      0.49 o 
 -10   2  11        0.93       -0.37      0.55 o 
  -9   2  11        8.13        8.33      1.02 o 
  -8   2  11       37.89       34.41      1.66 o 
  -7   2  11        0.60        0.83      0.68 o 
  -6   2  11        0.59       -0.73      0.73 o 
  -5   2  11       22.47       21.67      1.22 o 
  -4   2  11      104.46      106.63      2.44 o 
  -3   2  11       44.86       45.74      1.14 o 
  -2   2  11       29.12       27.84      0.89 o 
  -1   2  11      270.52      263.16      4.75 o 
   0   2  11       44.15       44.98      1.31 o 
   1   2  11       15.82       16.69      1.24 o 
   6   2  11        7.07        4.28      0.97 o 
   7   2  11       29.62       33.79      2.48 o 
 -10   3  11        8.10        7.53      0.98 o 
  -9   3  11       19.22       20.65      1.72 o 
  -8   3  11        4.51        3.67      0.78 o 
  -7   3  11        9.55        8.91      0.98 o 
  -6   3  11       38.84       37.76      1.61 o 
  -5   3  11        1.74        0.27      0.76 o 
  -4   3  11       50.39       43.43      1.56 o 
  -3   3  11        6.38        6.53      0.55 o 
  -2   3  11       60.33       57.72      1.32 o 
  -1   3  11      113.14      113.82      1.86 o 
   0   3  11        8.28        8.06      1.19 o 
   1   3  11       49.76       55.02      3.31 o 
   2   3  11       22.14       22.07      1.66 o 
   3   3  11       43.36       40.14      2.34 o 
   4   3  11        7.84        9.79      1.38 o 
   5   3  11       13.88       13.53      1.52 o 
   6   3  11       12.23       12.14      1.66 o 
   7   3  11        1.49        3.72      1.38 o 
  -9   4  11        7.13        8.02      0.80 o 
  -8   4  11       25.66       24.85      1.46 o 
  -7   4  11        2.50        3.67      0.78 o 
  -6   4  11       13.96       14.94      1.12 o 
  -5   4  11       82.83       81.51      3.59 o 
  -4   4  11        0.82        1.66      0.59 o 
  -3   4  11      161.42      169.48      2.41 o 
  -2   4  11       43.37       42.07      1.19 o 
  -1   4  11        3.80        4.26      0.63 o 
   0   4  11      159.57      156.27      4.14 o 
   1   4  11      121.44      119.72      3.86 o 
   2   4  11      102.55      105.79      3.72 o 
   3   4  11       63.86       66.21      3.03 o 
   4   4  11       11.64       11.17      1.52 o 
   5   4  11       26.78       26.69      1.52 o 
   6   4  11       87.58       93.17      5.93 o 
  -9   5  11       31.59       33.73      1.76 o 
  -8   5  11       17.04       17.22      1.31 o 
  -7   5  11        9.95       10.29      0.98 o 
  -6   5  11       57.28       55.95      2.04 o 
  -5   5  11      210.76      205.26      3.80 o 
  -4   5  11        3.69        3.16      0.73 o 
  -3   5  11      107.49      106.36      2.54 o 
  -2   5  11       17.98       17.10      1.38 o 
  -1   5  11       22.06       19.86      1.52 o 
   0   5  11       55.93       60.27      2.62 o 
   1   5  11       22.95       25.93      1.93 o 
   2   5  11       53.66       60.41      2.76 o 
   3   5  11       17.72       19.59      1.79 o 
   4   5  11        6.40        5.66      1.24 o 
   5   5  11        3.14        5.62      0.92 o 
   6   5  11      114.04      117.82      5.45 o 
  -9   6  11       15.21       15.66      1.27 o 
  -8   6  11       15.01       15.10      1.27 o 
  -7   6  11        8.84        8.50      1.38 o 
  -6   6  11       14.30       14.20      1.12 o 
  -5   6  11       63.61       57.52      2.90 o 
  -4   6  11        6.81        6.76      1.24 o 
  -1   6  11       51.26       54.07      2.48 o 
   0   6  11        4.80        4.55      0.97 o 
   1   6  11       23.07       25.10      1.79 o 
   2   6  11       48.02       50.62      2.62 o 
   3   6  11       27.73       27.03      2.07 o 
   4   6  11       25.15       28.28      2.21 o 
   5   6  11       37.72       39.75      1.85 o 
  -8   7  11       35.24       36.18      1.80 o 
  -7   7  11        0.89        0.28      0.66 o 
  -6   7  11        3.90        4.07      0.76 o 
  -5   7  11       14.06       15.55      1.24 o 
  -4   7  11       44.01       44.27      2.48 o 
  -3   7  11       48.93       46.48      2.48 o 
   1   7  11        2.16        1.10      0.83 o 
   2   7  11       16.24       15.03      1.52 o 
   3   7  11       29.54       29.10      2.21 o 
   4   7  11        5.61        5.93      1.24 o 
   5   7  11        2.03        1.72      1.52 o 
  -7   8  11       13.92       16.05      1.31 o 
  -6   8  11       51.30       56.00      2.48 o 
  -5   8  11        9.29       12.14      1.52 o 
  -4   8  11       27.53       26.62      1.93 o 
  -3   8  11       12.76       16.83      1.52 o 
  -2   8  11       50.99       53.52      2.48 o 
   3   8  11       21.50       22.21      2.07 o 
   4   8  11       16.76       14.34      1.66 o 
  -6   9  11        6.41        5.72      0.92 o 
  -5   9  11       10.62       12.28      1.52 o 
  -4   9  11       27.43       28.28      2.07 o 
  -3   9  11        4.73        3.72      0.97 o 
  -4  10  11       13.21       17.38      1.66 o 
 -10   0  12       49.34       56.69      3.17 o 
  -9   0  12       11.29       13.10      1.66 o 
  -8   0  12       32.35       36.41      2.48 o 
  -7   0  12       61.50       60.55      3.03 o 
  -6   0  12        1.55        3.59      1.24 o 
  -5   0  12      634.70      632.40     10.21 o 
  -4   0  12       43.07       36.28      2.21 o 
  -3   0  12       67.08       69.79      2.76 o 
  -2   0  12      471.46      450.89      7.45 o 
  -1   0  12      202.41      194.20      4.41 o 
   0   0  12       75.19       76.69      2.48 o 
 -10   1  12       22.93       23.55      2.48 o 
  -9   1  12        8.15        8.81      1.02 o 
  -8   1  12       21.39       24.50      1.86 o 
  -7   1  12       41.64       38.18      1.70 o 
  -6   1  12        9.07        7.52      0.98 o 
  -5   1  12       87.52       93.74      4.07 o 
  -4   1  12       32.96       33.38      1.46 o 
  -3   1  12       38.47       32.37      1.37 o 
  -2   1  12       93.98       95.40      2.19 o 
  -1   1  12       61.57       55.60      2.00 o 
   0   1  12        4.11        5.69      0.59 o 
  -9   2  12        7.53        8.26      1.17 o 
  -8   2  12       17.54       19.28      1.31 o 
  -7   2  12       39.16       39.32      3.79 o 
  -6   2  12       52.09       51.14      1.90 o 
  -5   2  12       19.41       20.17      2.41 o 
  -4   2  12        8.21        7.31      0.78 o 
  -3   2  12       37.46       34.04      1.41 o 
  -2   2  12       55.46       56.56      1.35 o 
  -1   2  12       17.75       16.55      0.74 o 
   0   2  12       33.11       34.00      1.22 o 
   1   2  12       15.75       17.65      1.24 o 
   5   2  12       14.83       12.41      1.66 o 
   6   2  12        8.22        6.07      1.24 o 
  -9   3  12        3.50        4.52      0.78 o 
  -8   3  12        5.23        6.04      0.92 o 
  -7   3  12       20.91       21.94      1.37 o 
  -6   3  12       56.99       59.03      2.62 o 
  -5   3  12        0.39        0.04      0.63 o 
  -4   3  12       21.23       21.28      1.17 o 
  -3   3  12        9.93        9.00      0.82 o 
  -2   3  12       29.20       31.63      1.03 o 
  -1   3  12       54.38       51.13      1.36 o 
   0   3  12       13.24       13.34      0.71 o 
   1   3  12       35.13       38.47      1.72 o 
   2   3  12       18.35       16.55      1.52 o 
   3   3  12       23.37       25.52      2.07 o 
   4   3  12       27.17       28.96      2.21 o 
   5   3  12       28.93       26.34      2.21 o 
   6   3  12       46.19       51.31      3.17 o 
  -9   4  12       16.84       20.76      1.22 o 
  -8   4  12        2.15        2.69      0.78 o 
  -7   4  12       33.98       36.25      1.76 o 
  -6   4  12       35.26       35.80      1.66 o 
  -5   4  12       19.41       16.60      1.17 o 
  -4   4  12       45.99       47.72      1.76 o 
  -3   4  12        8.76        9.46      0.92 o 
  -2   4  12       24.69       24.88      0.95 o 
  -1   4  12       49.96       49.18      1.30 o 
   0   4  12       20.51       18.96      1.10 o 
   1   4  12       82.61       77.92      2.14 o 
   2   4  12       98.81       98.48      3.72 o 
   3   4  12       34.17       38.21      2.48 o 
   4   4  12       53.42       51.59      2.90 o 
   5   4  12       40.93       42.77      1.89 o 
  -8   5  12       11.17       12.59      0.95 o 
  -7   5  12       12.19       11.11      2.28 o 
  -6   5  12       19.94       19.51      1.31 o 
  -5   5  12       21.61       22.69      1.37 o 
  -4   5  12        5.26        5.05      0.97 o 
  -3   5  12        0.92        1.20      0.63 o 
  -2   5  12        4.69        4.14      0.63 o 
  -1   5  12        3.04        2.90      0.83 o 
   0   5  12       62.27       60.14      2.76 o 
   1   5  12       28.13       29.38      2.07 o 
   2   5  12       48.04       46.48      2.62 o 
   3   5  12       60.61       68.14      3.31 o 
   4   5  12       23.84       21.79      2.07 o 
   5   5  12       18.98       21.29      2.07 o 
  -8   6  12        1.31       -0.06      0.66 o 
  -7   6  12       10.88        8.21      0.98 o 
  -6   6  12        8.46        8.20      0.92 o 
  -5   6  12        8.83        7.17      1.24 o 
  -4   6  12        9.93        8.00      1.24 o 
  -3   6  12        1.64        0.28      0.97 o 
  -1   6  12       54.47       53.52      2.62 o 
   0   6  12        3.59        3.17      0.97 o 
   1   6  12        3.26        1.52      0.83 o 
   3   6  12        1.89       -1.24      1.24 o 
   4   6  12        5.01        4.41      1.24 o 
  -7   7  12        2.80        1.10      0.83 o 
  -6   7  12        6.68        5.02      0.92 o 
  -5   7  12       17.77       18.59      1.27 o 
  -4   7  12        2.90        1.86      0.68 o 
   0   7  12        0.12        0.14      0.83 o 
   1   7  12        0.71       -1.10      1.10 o 
   2   7  12        8.39        6.48      1.24 o 
   3   7  12        3.27        3.72      1.24 o 
   4   7  12        6.05        5.66      1.24 o 
  -6   8  12        0.16        0.28      0.66 o 
  -5   8  12        9.03        9.70      1.07 o 
  -4   8  12       11.33        9.65      1.38 o 
  -3   8  12        0.16        0.14      0.83 o 
   3   8  12        0.78       -1.24      1.24 o 
  -5   9  12       69.42       73.65      3.59 o 
  -4   9  12       23.59       26.07      2.07 o 
  -9   1  13        2.74        3.96      1.10 o 
  -8   1  13        0.96        0.81      1.10 o 
  -7   1  13        2.51        4.47      0.82 o 
  -6   1  13       41.53       41.86      1.85 o 
  -5   1  13       26.03       25.47      1.37 o 
  -4   1  13       40.34       37.54      1.86 o 
  -3   1  13        9.82        9.23      0.88 o 
  -2   1  13       23.35       20.97      1.17 o 
  -1   1  13       12.77       11.06      0.82 o 
   0   1  13       17.40       14.21      1.24 o 
  -9   2  13       13.74       13.93      1.27 o 
  -8   2  13        4.24        3.74      1.17 o 
  -7   2  13        1.41        1.09      0.73 o 
  -6   2  13      173.87      175.21      3.66 o 
  -5   2  13       13.06       12.78      1.07 o 
  -4   2  13       24.07       26.28      1.37 o 
  -3   2  13       10.22       10.11      1.38 o 
  -2   2  13       48.59       44.68      1.27 o 
  -1   2  13       13.28       13.11      0.72 o 
   0   2  13       36.53       36.80      1.41 o 
   4   2  13        4.35        1.79      0.97 o 
   5   2  13       32.72       35.03      2.62 o 
  -9   3  13       13.08       12.67      1.12 o 
  -8   3  13        1.74        1.52      0.68 o 
  -7   3  13       18.51       20.27      1.37 o 
  -6   3  13       54.93       55.07      2.05 o 
  -5   3  13       12.66       14.87      1.12 o 
  -4   3  13       37.11       42.10      1.70 o 
  -3   3  13       15.11       14.31      2.62 o 
  -2   3  13       18.99       15.67      0.77 o 
  -1   3  13        9.40        9.15      0.70 o 
   0   3  13       11.81       11.92      0.92 o 
   1   3  13       28.32       26.48      1.93 o 
   2   3  13        8.08        6.76      1.24 o 
   3   3  13        7.68        7.17      1.24 o 
   4   3  13       21.26       21.93      2.07 o 
   5   3  13       14.90       15.03      1.79 o 
  -8   4  13       18.68       19.11      1.37 o 
  -7   4  13        0.05        0.72      0.73 o 
  -6   4  13       10.70       10.39      1.72 o 
  -5   4  13       39.08       40.66      1.80 o 
  -4   4  13       20.07       22.37      1.31 o 
  -3   4  13       31.20       32.92      1.45 o 
  -2   4  13        8.20        8.97      0.68 o 
  -1   4  13       16.15       16.02      0.85 o 
   0   4  13       71.18       71.79      2.10 o 
   1   4  13       15.44       17.24      1.66 o 
   2   4  13       84.90       91.45      3.72 o 
   3   4  13       90.53       98.76      4.00 o 
   4   4  13        9.58       12.00      1.66 o 
  -8   5  13        9.45       10.86      0.98 o 
  -7   5  13        8.94        7.71      1.02 o 
  -6   5  13        4.07        3.53      1.93 o 
  -5   5  13       24.23       26.96      1.59 o 
  -4   5  13       16.65       16.23      1.17 o 
  -3   5  13       28.85       27.51      1.41 o 
  -2   5  13       23.79       24.62      1.26 o 
  -1   5  13        5.96        6.41      0.78 o 
   0   5  13       23.79       21.76      1.22 o 
   1   5  13       26.93       27.75      1.39 o 
   2   5  13       36.86       49.65      2.76 o 
   3   5  13       58.41       63.72      3.31 o 
   4   5  13        0.29        2.34      1.24 o 
  -7   6  13       13.91       15.97      2.62 o 
  -6   6  13        9.31        8.55      1.52 o 
  -5   6  13        2.27        2.34      1.10 o 
  -4   6  13       28.88       26.34      2.07 o 
  -3   6  13       30.03       32.28      2.21 o 
  -2   6  13       15.99       17.24      1.66 o 
  -1   6  13        9.26       12.41      1.38 o 
   0   6  13       38.50       36.69      2.21 o 
   1   6  13       20.37       20.97      1.79 o 
   2   6  13       16.07       15.17      1.79 o 
   3   6  13        9.64       11.17      1.52 o 
  -6   7  13       73.62       83.13      2.73 o 
  -5   7  13        9.08        8.26      1.02 o 
  -4   7  13       12.00       11.86      1.66 o 
  -3   7  13       10.90       13.24      1.66 o 
   0   7  13       31.69       37.79      2.48 o 
   1   7  13        2.27        4.00      1.10 o 
   2   7  13        2.80        1.24      1.10 o 
  -5   8  13       28.69       28.29      1.65 o 
  -4   8  13       46.35       48.93      2.04 o 
  -3   8  13       23.22       21.38      1.79 o 
  -8   0  14       63.51       74.76      3.72 o 
  -7   0  14      137.88      151.58      5.10 o 
  -6   0  14      101.56      106.76      4.14 o 
  -5   0  14       59.64       56.14      2.90 o 
  -4   0  14       55.91       53.93      2.76 o 
  -3   0  14        9.79        8.97      1.24 o 
  -2   0  14       75.63       68.83      2.90 o 
  -1   0  14        3.36        2.07      0.83 o 
  -8   1  14       13.80       17.42      1.37 o 
  -7   1  14       28.12       28.35      1.61 o 
  -6   1  14       19.09       18.39      1.31 o 
  -5   1  14      102.57      107.59      2.83 o 
  -4   1  14       34.56       30.80      1.51 o 
  -3   1  14       17.67       16.87      1.12 o 
  -2   1  14       25.80       28.79      1.37 o 
  -1   1  14       65.56       61.40      1.85 o 
  -8   2  14       14.46       14.68      1.22 o 
  -7   2  14       12.82       13.25      1.17 o 
  -6   2  14       11.00        9.92      1.02 o 
  -5   2  14       48.75       49.10      2.48 o 
  -4   2  14        5.80        7.00      0.88 o 
  -3   2  14       18.67       20.00      1.17 o 
  -2   2  14        3.46        3.31      0.76 o 
  -1   2  14       17.50       16.58      0.85 o 
   0   2  14        2.95        3.17      0.97 o 
   1   2  14        3.88        4.97      1.10 o 
   2   2  14       38.89       42.07      2.62 o 
   3   2  14        0.44       -0.28      0.97 o 
   4   2  14        3.21        4.83      1.38 o 
  -8   3  14        1.27        0.41      0.78 o 
  -7   3  14        2.01        0.14      0.83 o 
  -6   3  14       36.96       38.67      1.80 o 
  -5   3  14        4.72        5.32      1.38 o 
  -4   3  14        5.00        4.73      0.78 o 
  -3   3  14       22.69       23.12      1.31 o 
  -2   3  14       12.87       12.31      0.92 o 
  -1   3  14       15.86       14.78      1.17 o 
   0   3  14        7.55        6.54      0.90 o 
   1   3  14       29.86       32.28      2.21 o 
   2   3  14       45.69       55.03      2.90 o 
   3   3  14        1.17        3.31      1.10 o 
   4   3  14        6.26        9.65      1.52 o 
  -7   4  14        5.28        7.09      0.92 o 
  -6   4  14       13.72       13.57      2.41 o 
  -5   4  14       12.19       16.22      1.45 o 
  -4   4  14       20.27       22.35      1.37 o 
  -3   4  14        0.02        0.55      0.59 o 
  -2   4  14        3.82        4.81      0.73 o 
  -1   4  14       16.51       17.86      1.17 o 
   0   4  14        2.09        1.43      0.53 o 
   1   4  14       16.23       19.86      1.93 o 
   2   4  14       35.05       38.34      2.48 o 
   3   4  14       11.02       13.65      1.79 o 
  -7   5  14        0.86       -0.30      0.69 o 
  -6   5  14        3.47        3.18      1.10 o 
  -5   5  14       12.16       11.53      1.31 o 
  -4   5  14       10.08       10.05      1.02 o 
  -3   5  14       21.14       21.00      1.31 o 
  -2   5  14        5.11        4.14      0.97 o 
  -1   5  14        1.25        0.20      0.53 o 
   0   5  14        0.28        0.63      0.76 o 
   1   5  14        7.67        7.72      1.24 o 
   2   5  14       10.25        8.28      1.38 o 
   3   5  14       11.40       11.72      1.66 o 
  -6   6  14       25.84       22.48      2.21 o 
  -5   6  14       20.01       20.41      2.07 o 
  -4   6  14        2.71        1.24      0.97 o 
  -3   6  14        3.59        3.59      1.10 o 
  -2   6  14       10.70       10.76      1.52 o 
  -1   6  14        1.70        1.75      0.63 o 
   0   6  14        2.36        2.62      0.68 o 
   1   6  14        3.10        2.62      0.97 o 
   2   6  14        9.46       10.62      1.52 o 
  -5   7  14        1.35        0.55      0.83 o 
  -4   7  14        6.77        6.21      1.24 o 
  -3   7  14        2.72        4.55      1.24 o 
  -2   7  14        0.61        1.24      0.83 o 
  -1   7  14        0.47        1.38      0.97 o 
   0   7  14        2.85        4.55      1.10 o 
   1   7  14        5.13        4.83      1.10 o 
  -7   1  15       14.66       15.92      1.31 o 
  -6   1  15       37.13       41.08      1.90 o 
  -5   1  15        4.48        5.69      1.38 o 
  -4   1  15        0.37        1.14      0.63 o 
  -3   1  15        0.48        0.50      0.55 o 
  -2   1  15        0.93        1.08      0.53 o 
  -1   1  15        7.18        6.48      1.10 o 
  -7   2  15        9.31        7.87      1.02 o 
  -6   2  15       24.23       23.38      1.51 o 
  -5   2  15        6.57        5.80      0.88 o 
  -4   2  15        6.71        8.92      0.98 o 
  -3   2  15       11.16       11.61      0.98 o 
  -2   2  15        2.18        1.52      0.59 o 
  -1   2  15        0.51        0.90      0.59 o 
   0   2  15       11.51       12.69      1.38 o 
   1   2  15       26.52       32.00      2.21 o 
   2   2  15       10.13       10.76      1.38 o 
   3   2  15        0.70        1.24      1.10 o 
  -7   3  15        7.26        8.32      1.66 o 
  -6   3  15        3.91        3.78      0.90 o 
  -5   3  15        5.43        5.71      0.88 o 
  -4   3  15       20.14       21.68      1.79 o 
  -3   3  15        4.05        4.62      0.68 o 
  -2   3  15       10.24       11.30      1.02 o 
  -1   3  15       19.42       20.84      1.27 o 
   0   3  15        7.75        8.69      1.38 o 
   1   3  15       18.56       18.62      1.93 o 
   2   3  15        2.73        4.14      1.24 o 
  -6   4  15        2.29        1.30      1.38 o 
  -5   4  15       13.68       14.89      1.22 o 
  -4   4  15        1.17        1.08      0.66 o 
  -3   4  15       13.74       13.83      1.52 o 
  -2   4  15       12.80       13.65      1.52 o 
  -1   4  15        6.92        9.22      0.92 o 
   0   4  15        2.04        3.45      0.97 o 
   1   4  15        5.65        5.10      1.24 o 
   2   4  15        1.80        3.03      1.24 o 
  -5   5  15        6.46        5.99      0.97 o 
  -4   5  15        7.02        6.86      0.88 o 
  -3   5  15       11.41       13.93      1.66 o 
  -2   5  15        2.16        2.34      0.97 o 
  -1   5  15        9.07       10.34      1.38 o 
   0   5  15        0.08       -0.83      0.83 o 
   1   5  15       20.60       18.90      1.93 o 
  -4   6  15        4.36        4.55      1.24 o 
  -3   6  15        1.80        2.34      1.24 o 
  -2   6  15        4.95        4.69      1.10 o 
  -1   6  15       12.92       14.62      1.66 o 
  -6   0  16        1.96        4.55      1.38 o 
  -5   0  16       41.98       48.96      2.90 o 
  -4   0  16        9.54       11.03      1.52 o 
  -3   0  16        6.46        5.52      1.10 o 
  -2   0  16       18.42       18.21      1.66 o 
  -6   1  16       20.41       26.76      1.66 o 
  -5   1  16        1.13        1.31      0.59 o 
  -4   1  16        4.20        4.45      0.78 o 
  -3   1  16       17.26       22.83      1.37 o 
  -2   1  16       14.28       14.21      1.52 o 
  -5   2  16        7.07        6.61      1.03 o 
  -4   2  16        2.55        2.73      0.73 o 
  -3   2  16       16.74       16.87      1.12 o 
  -2   2  16        7.99        8.55      1.38 o 
   0   2  16       11.67       13.52      1.66 o 
   1   2  16       14.28       14.07      1.66 o 
  -5   3  16        2.87        0.48      0.68 o 
  -4   3  16        7.04        7.69      0.98 o 
  -3   3  16        1.56        1.93      0.63 o 
  -2   3  16        1.32        1.52      0.83 o 
   0   3  16       20.51       23.72      2.07 o 
  -4   4  16        1.67        3.16      0.73 o 
  -3   4  16        3.00        3.38      0.73 o 
  -2   4  16        9.85       12.00      1.52 o 
                                                 
